# Supplementary material for: Crystal structure of methyl 6-meth­oxy-11-(4-meth­oxy­phen­yl)-16-methyl-14-phenyl-8,12-dioxa-14,15-di­aza­tetra­cyclo­[8.7.0.02,7.013,17]hepta­deca-2(7),3,5,13(17),15-penta­ene-10-carboxyl­ate
Source: Acta Crystallogr Sect E Struct Rep Online. 2014 Aug 9;70(Pt 9):127–9. doi: 10.1107/S1600536814017929 (PMC4186142; doi:10.1107/S1600536814017929)
Supplement: Supplementary file 1 [file e-70-00127-sup1.cif]

##############################################################################
#                                                                            #
# This CIF contains the data in a paper accepted for publication in          #
# Acta Crystallographica Section E. It conforms to the requirements of       #
# Notes for Authors for Acta Crystallographica Section E, and has been       #
# peer reviewed under the auspices of the IUCr Commission on Journals.       #
#                                                                            #
# Full details of the Crystallographic Information File format               #
# are given in the paper "The Crystallographic Information File (CIF):       #
# a New Standard Archive File for Crystallography" by S. R. Hall, F. H.      #
# Allen and I. D. Brown [Acta Cryst. (1991), A47, 655-685].                  #
#                                                                            #
# The current version of the core CIF dictionary is obtainable from          #
# ftp://ftp.iucr.org/pub/cif_core.dic.                                       #
#                                                                            #
# Software is freely available for graphical display of the structure(s)     #
# in this CIF. For information consult the CIF software page                 #
# http://www.iucr.org/resources/cif/software.                                #
#                                                                            #
# This file may be used for bona fide research purposes within the           #
# scientific community so long as proper attribution is given to the journal # 
# article from which it was obtained.                                        #
#                                                                            #
##############################################################################
data_global
_audit_creation_method     SHELXL-97
_journal_date_recd_electronic     2014-07-19
_journal_date_accepted     2014-08-04
_journal_name_full     'Acta Crystallographica, Section E'
_journal_year     2014
_journal_volume     70
_journal_issue      9
_journal_page_first     127
_journal_page_last     129
_journal_paper_category     GO
_journal_paper_doi     10.1107/S1600536814017929
_journal_coeditor_code     HB7257
loop_
    _publ_contact_author_name
    _publ_contact_author_address
    _publ_contact_author_email
    'S. Murugavel'
;
Department of  Physics
Thanthai Periyar Government Institute of Technology
Vellore 632 002
India
;
 smurugavel27@gmail.com
    'Bakthadoss, M.'
;
Department of Organic Chemistry
University of Madras
Maraimalai Campus
Chennai 600 025
India
Department of Chemistry
Pondicherry University
Puducherry 605 014
India
;
 bhakthadoss@yahoo.com
_publ_contact_author_fax     '0416 091 2266652'
_publ_contact_author_phone     '091 9790084145'
_publ_section_title
;\
Crystal structure of methyl
6-methoxy-11-(4-methoxyphenyl)-16-methyl-14-phenyl-8,12-dioxa-14,15-\
diazatetracyclo[8.7.0.0^2,7^.0^13,17^]heptadeca-2(7),3,5,13(17),15-pentaene-\
10-carboxylate
;
loop_
    _publ_author_name
    _publ_author_footnote
    _publ_author_address
    'Vinayagam, V.' ?
;
Department of Organic Chemistry
University of Madras
Maraimalai Campus
Chennai 600 025
India
;
    'Bakthadoss, M.'
;
Additional correspondence author, e-mail: bhakthadoss@yahoo.com.
;
;
Department of Organic Chemistry
University of Madras
Maraimalai Campus
Chennai 600 025
India
Department of Chemistry
Pondicherry University
Puducherry 605 014
India
;
    'Murugavel, S.' ?
;
Department of Physics
Thanthai Periyar Government Institute of Technology
Vellore 632 002
India
;
    'Manikandan, N.' ?
;
Department of Physics
Bharathidasan Engineering College
Nattrampalli
Vellore 635 854
India
;
_publ_section_synopsis
;
In the title compound, the pyran and pyrone rings adopt slightly distorted
half-chair and envelope conformations, respectively. In the crystal, C---H...O
and \p--\p interactions connect the molecules, forming double layers that
stack along the <i>c</i>-axis direction.
;
data_I
_database_code_depnum_ccdc_archive 'CCDC 962784'
_audit_creation_method     SHELXL-97
_chemical_name_systematic
;\
Methyl 6-methoxy-11-(4-methoxyphenyl)-16-methyl-14-phenyl-8,12-dioxa-\
14,15-diazatetracyclo[8.7.0.0^2,7^.0^13,17^]heptadeca-2(7),3,5,13(17),15-\
pentaene-10-carboxylate
;
_chemical_name_common     ?
_chemical_formula_moiety     'C30 H28 N2 O6'
_chemical_formula_sum     'C30 H28 N2 O6'
_chemical_formula_iupac     'C30 H28 N2 O6'
_chemical_formula_weight     512.54
_chemical_melting_point     ?
_symmetry_cell_setting     monoclinic
_symmetry_space_group_name_H-M     'P 21/c'
_symmetry_space_group_name_Hall     '-P 2ybc'
loop_
    _symmetry_equiv_pos_as_xyz
    'x, y, z'
    '-x, y+1/2, -z+1/2'
    '-x, -y, -z'
    'x, -y-1/2, z-1/2'
_cell_length_a     12.9549(5)
_cell_length_b     14.5280(5)
_cell_length_c     13.8522(4)
_cell_angle_alpha     90.00
_cell_angle_beta     100.433(2)
_cell_angle_gamma     90.00
_cell_volume     2564.00(15)
_cell_formula_units_Z     4
_cell_measurement_reflns_used     ?
_cell_measurement_theta_min     2.0
_cell_measurement_theta_max     25.0
_cell_measurement_temperature     293(2)
_exptl_crystal_description     'block'
_exptl_crystal_colour     'colourless'
_exptl_crystal_size_max     0.23
_exptl_crystal_size_mid     0.21
_exptl_crystal_size_min     0.15
_exptl_crystal_density_diffrn     1.328
_exptl_crystal_density_meas     ?
_exptl_crystal_density_method     'not measured'
_exptl_crystal_F_000     1080
_exptl_absorpt_coefficient_mu     0.093
_exptl_absorpt_correction_type     multi-scan
_exptl_absorpt_process_details     '(SADABS; Bruker, 2004)'
_exptl_absorpt_correction_T_min     0.979
_exptl_absorpt_correction_T_max     0.986
_exptl_special_details     ?
_diffrn_ambient_temperature     293(2)
_diffrn_radiation_type     MoK\a
_diffrn_radiation_wavelength     0.71073
_diffrn_radiation_source     'fine-focus sealed tube'
_diffrn_radiation_monochromator     graphite
_diffrn_measurement_device_type     'Bruker APEXII CCD'
_diffrn_measurement_method     '\w scans'
_diffrn_detector_area_resol_mean     10.0
_diffrn_reflns_number     23615
_diffrn_reflns_av_R_equivalents     0.0321
_diffrn_reflns_av_sigmaI/netI     0.0246
_diffrn_reflns_theta_min     2.43
_diffrn_reflns_theta_max     24.99
_diffrn_reflns_theta_full     24.99
_diffrn_measured_fraction_theta_max     0.998
_diffrn_measured_fraction_theta_full     0.998
_diffrn_reflns_limit_h_min     -15
_diffrn_reflns_limit_h_max     15
_diffrn_reflns_limit_k_min     -17
_diffrn_reflns_limit_k_max     17
_diffrn_reflns_limit_l_min     -16
_diffrn_reflns_limit_l_max     16
_diffrn_standards_number     0
_diffrn_standards_interval_count     ?
_diffrn_standards_interval_time     ?
_diffrn_standards_decay_%     ?
_refine_special_details
;
 Refinement of F^2^ against ALL reflections.  The weighted R-factor wR and
 goodness of fit S are based on F^2^, conventional R-factors R are based
 on F, with F set to zero for negative F^2^. The threshold expression of
 F^2^ > 2sigma(F^2^) is used only for calculating R-factors(gt) etc. and is
 not relevant to the choice of reflections for refinement.  R-factors based
 on F^2^ are statistically about twice as large as those based on F, and R-
 factors based on ALL data will be even larger.
;
_reflns_number_total     4509
_reflns_number_gt     3508
_reflns_threshold_expression     I>2\s(I)
_refine_ls_structure_factor_coef     Fsqd
_refine_ls_matrix_type     full
_refine_ls_R_factor_all     0.0518
_refine_ls_R_factor_gt     0.0368
_refine_ls_wR_factor_gt     0.0889
_refine_ls_wR_factor_ref     0.0983
_refine_ls_goodness_of_fit_ref     1.016
_refine_ls_restrained_S_all     1.016
_refine_ls_number_reflns     4509
_refine_ls_number_parameters     348
_refine_ls_number_restraints     0
_refine_ls_hydrogen_treatment     constr
_refine_ls_weighting_scheme     calc
_refine_ls_weighting_details
         'calc w=1/[\s^2^(Fo^2^)+(0.0460P)^2^+0.5491P] where P=(Fo^2^+2Fc^2^)/3'
_atom_sites_solution_hydrogens     geom
_atom_sites_solution_primary     direct
_atom_sites_solution_secondary     difmap
_refine_ls_shift/su_max     0.000
_refine_ls_shift/su_mean     0.000
_refine_diff_density_max     0.194
_refine_diff_density_min     -0.141
_refine_ls_extinction_method     'SHELXL97 (Sheldrick, 2008)'
_refine_ls_extinction_coef     0.0075(7)
_refine_ls_extinction_expression
                                  'Fc^*^=kFc[1+0.001xFc^2^\l^3^/sin(2\q)]^-1/4^'
loop_
    _atom_type_symbol
    _atom_type_description
    _atom_type_scat_dispersion_real
    _atom_type_scat_dispersion_imag
    _atom_type_scat_source
    'C' 'C' 0.0033 0.0016
                         'International Tables Vol C Tables 4.2.6.8 and 6.1.1.4'
    'H' 'H' 0.0000 0.0000
                         'International Tables Vol C Tables 4.2.6.8 and 6.1.1.4'
    'N' 'N' 0.0061 0.0033
                         'International Tables Vol C Tables 4.2.6.8 and 6.1.1.4'
    'O' 'O' 0.0106 0.0060
                         'International Tables Vol C Tables 4.2.6.8 and 6.1.1.4'
_computing_data_collection     'APEX2 (Bruker, 2004)'
_computing_cell_refinement     'SAINT (Bruker, 2004)'
_computing_data_reduction     'SAINT (Bruker, 2004)'
_computing_structure_solution     'SHELXS97 (Sheldrick, 2008)'
_computing_structure_refinement     'SHELXL97 (Sheldrick, 2008)'
_computing_molecular_graphics     'ORTEP-3 for Windows (Farrugia, 2012)'
_computing_publication_material
                            'SHELXL97 (Sheldrick, 2008) and PLATON (Spek, 2009)'
loop_
    _atom_site_type_symbol
    _atom_site_label
    _atom_site_fract_x
    _atom_site_fract_y
    _atom_site_fract_z
    _atom_site_U_iso_or_equiv
    _atom_site_adp_type
    _atom_site_calc_flag
    _atom_site_refinement_flags
    _atom_site_occupancy
    _atom_site_symmetry_multiplicity
    _atom_site_disorder_assembly
    _atom_site_disorder_group
    C C1 0.09417(11) 0.03532(10) 0.11857(10) 0.0359(3) Uani d . 1 1 . .
    C C2 0.04588(12) -0.04204(10) 0.15296(11) 0.0409(4) Uani d . 1 1 . .
    C C3 0.01793(11) 0.10082(10) 0.10840(10) 0.0352(3) Uani d . 1 1 . .
    C C4 0.11683(11) 0.20846(10) 0.03943(10) 0.0359(3) Uani d . 1 1 . .
    H H4 0.1064 0.1824 -0.0269 0.043 Uiso calc R 1 1 . .
    C C5 0.21498(11) 0.16198(10) 0.10138(10) 0.0355(3) Uani d . 1 1 . .
    C C6 0.23039(12) 0.19093(12) 0.20849(10) 0.0444(4) Uani d . 1 1 . .
    H H6A 0.2417 0.2569 0.2126 0.053 Uiso calc R 1 1 . .
    H H6B 0.1667 0.1777 0.2334 0.053 Uiso calc R 1 1 . .
    C C7 0.34317(12) 0.05975(13) 0.24446(12) 0.0482(4) Uani d . 1 1 . .
    C C8 0.43098(14) 0.02194(16) 0.30561(14) 0.0637(5) Uani d . 1 1 . .
    C C9 0.46352(15) -0.06504(17) 0.28691(17) 0.0747(7) Uani d . 1 1 . .
    H H9 0.5201 -0.0915 0.3286 0.090 Uiso calc R 1 1 . .
    C C10 0.41272(16) -0.11336(15) 0.20656(18) 0.0703(6) Uani d . 1 1 . .
    H H10 0.4351 -0.1724 0.1945 0.084 Uiso calc R 1 1 . .
    C C11 0.32897(14) -0.07494(13) 0.14395(14) 0.0564(5) Uani d . 1 1 . .
    H H11 0.2971 -0.1070 0.0884 0.068 Uiso calc R 1 1 . .
    C C12 0.29210(12) 0.01174(11) 0.16377(11) 0.0429(4) Uani d . 1 1 . .
    C C13 0.20139(11) 0.05619(10) 0.09589(10) 0.0367(3) Uani d . 1 1 . .
    H H13 0.2030 0.0363 0.0286 0.044 Uiso calc R 1 1 . .
    C C14 -0.16950(11) 0.10535(11) 0.13707(10) 0.0388(4) Uani d . 1 1 . .
    C C15 -0.25161(13) 0.04791(12) 0.14825(12) 0.0492(4) Uani d . 1 1 . .
    H H15 -0.2415 -0.0154 0.1532 0.059 Uiso calc R 1 1 . .
    C C16 -0.34859(14) 0.08532(15) 0.15202(14) 0.0613(5) Uani d . 1 1 . .
    H H16 -0.4039 0.0468 0.1596 0.074 Uiso calc R 1 1 . .
    C C17 -0.36458(14) 0.17851(15) 0.14481(14) 0.0636(5) Uani d . 1 1 . .
    H H17 -0.4302 0.2032 0.1475 0.076 Uiso calc R 1 1 . .
    C C18 -0.28280(14) 0.23487(14) 0.13359(14) 0.0603(5) Uani d . 1 1 . .
    H H18 -0.2934 0.2981 0.1284 0.072 Uiso calc R 1 1 . .
    C C19 -0.18506(13) 0.19915(12) 0.12997(12) 0.0489(4) Uani d . 1 1 . .
    H H19 -0.1299 0.2381 0.1228 0.059 Uiso calc R 1 1 . .
    C C20 0.12462(11) 0.31102(10) 0.03090(10) 0.0363(3) Uani d . 1 1 . .
    C C21 0.16048(13) 0.34863(11) -0.04866(11) 0.0454(4) Uani d . 1 1 . .
    H H21 0.1753 0.3100 -0.0979 0.055 Uiso calc R 1 1 . .
    C C22 0.17462(14) 0.44161(12) -0.05640(12) 0.0505(4) Uani d . 1 1 . .
    H H22 0.1992 0.4654 -0.1103 0.061 Uiso calc R 1 1 . .
    C C23 0.15246(12) 0.50008(11) 0.01571(11) 0.0436(4) Uani d . 1 1 . .
    C C24 0.11484(13) 0.46416(11) 0.09468(12) 0.0458(4) Uani d . 1 1 . .
    H H24 0.0986 0.5030 0.1431 0.055 Uiso calc R 1 1 . .
    C C25 0.10136(12) 0.37067(11) 0.10157(11) 0.0435(4) Uani d . 1 1 . .
    H H25 0.0760 0.3470 0.1551 0.052 Uiso calc R 1 1 . .
    C C26 0.31011(12) 0.19241(11) 0.05938(11) 0.0419(4) Uani d . 1 1 . .
    C C28 0.39686(15) 0.18027(16) -0.07564(14) 0.0697(6) Uani d . 1 1 . .
    H H28A 0.4041 0.2460 -0.0770 0.104 Uiso calc R 1 1 . .
    H H28B 0.3848 0.1569 -0.1415 0.104 Uiso calc R 1 1 . .
    H H28C 0.4600 0.1537 -0.0393 0.104 Uiso calc R 1 1 . .
    C C27 0.08955(15) -0.13469(12) 0.17983(16) 0.0657(5) Uani d . 1 1 . .
    H H27A 0.0355 -0.1735 0.1967 0.099 Uiso calc R 1 1 . .
    H H27B 0.1460 -0.1298 0.2350 0.099 Uiso calc R 1 1 . .
    H H27C 0.1154 -0.1608 0.1252 0.099 Uiso calc R 1 1 . .
    C C29 0.15834(18) 0.65225(13) 0.07959(15) 0.0687(6) Uani d . 1 1 . .
    H H29A 0.0862 0.6527 0.0872 0.103 Uiso calc R 1 1 . .
    H H29B 0.1789 0.7132 0.0640 0.103 Uiso calc R 1 1 . .
    H H29C 0.2015 0.6321 0.1396 0.103 Uiso calc R 1 1 . .
    C C30 0.58200(18) 0.0550(3) 0.42712(19) 0.1291(13) Uani d . 1 1 . .
    H H30A 0.5819 -0.0029 0.4605 0.194 Uiso calc R 1 1 . .
    H H30B 0.6081 0.1022 0.4737 0.194 Uiso calc R 1 1 . .
    H H30C 0.6262 0.0508 0.3787 0.194 Uiso calc R 1 1 . .
    N N2 -0.06991(9) 0.06546(9) 0.13442(9) 0.0388(3) Uani d . 1 1 . .
    N N1 -0.05199(10) -0.02486(9) 0.16222(10) 0.0442(3) Uani d . 1 1 . .
    O O1 0.02331(8) 0.18946(7) 0.08051(8) 0.0419(3) Uani d . 1 1 . .
    O O2 0.31621(9) 0.14614(9) 0.26917(8) 0.0568(3) Uani d . 1 1 . .
    O O3 0.37641(9) 0.24377(9) 0.09954(9) 0.0623(4) Uani d . 1 1 . .
    O O4 0.30904(9) 0.15651(8) -0.02902(8) 0.0519(3) Uani d . 1 1 . .
    O O5 0.17081(10) 0.59132(8) 0.00264(9) 0.0579(3) Uani d . 1 1 . .
    O O6 0.47757(11) 0.07731(12) 0.38029(11) 0.0908(5) Uani d . 1 1 . .
loop_
    _atom_site_aniso_label
    _atom_site_aniso_U_11
    _atom_site_aniso_U_22
    _atom_site_aniso_U_33
    _atom_site_aniso_U_12
    _atom_site_aniso_U_13
    _atom_site_aniso_U_23
    C1 0.0329(8) 0.0412(9) 0.0338(7) 0.0008(7) 0.0065(6) -0.0011(6)
    C2 0.0384(9) 0.0407(9) 0.0441(8) 0.0019(7) 0.0090(7) 0.0006(7)
    C3 0.0326(8) 0.0390(9) 0.0345(7) -0.0017(7) 0.0072(6) 0.0009(6)
    C4 0.0298(8) 0.0440(9) 0.0349(7) -0.0010(6) 0.0087(6) 0.0002(6)
    C5 0.0298(8) 0.0435(9) 0.0339(7) -0.0001(6) 0.0074(6) -0.0016(6)
    C6 0.0386(9) 0.0556(10) 0.0378(8) 0.0009(8) 0.0040(7) -0.0033(7)
    C7 0.0355(9) 0.0652(12) 0.0450(9) 0.0047(8) 0.0103(7) 0.0132(8)
    C8 0.0382(10) 0.0949(16) 0.0569(11) 0.0044(10) 0.0059(8) 0.0275(11)
    C9 0.0403(11) 0.1043(18) 0.0820(15) 0.0206(12) 0.0174(10) 0.0461(14)
    C10 0.0525(12) 0.0711(14) 0.0967(16) 0.0269(11) 0.0385(12) 0.0353(12)
    C11 0.0465(10) 0.0587(11) 0.0705(12) 0.0118(9) 0.0279(9) 0.0124(9)
    C12 0.0323(8) 0.0523(10) 0.0468(9) 0.0063(7) 0.0145(7) 0.0092(7)
    C13 0.0329(8) 0.0442(9) 0.0345(7) 0.0032(7) 0.0102(6) -0.0006(6)
    C14 0.0319(8) 0.0507(10) 0.0342(7) -0.0010(7) 0.0075(6) -0.0035(7)
    C15 0.0392(9) 0.0542(11) 0.0570(10) -0.0073(8) 0.0163(8) -0.0061(8)
    C16 0.0361(10) 0.0796(15) 0.0716(12) -0.0112(10) 0.0185(9) -0.0101(10)
    C17 0.0320(10) 0.0828(15) 0.0763(13) 0.0066(10) 0.0108(9) -0.0153(11)
    C18 0.0422(10) 0.0596(12) 0.0786(13) 0.0098(9) 0.0101(9) -0.0066(10)
    C19 0.0355(9) 0.0514(11) 0.0607(10) -0.0003(8) 0.0115(8) -0.0033(8)
    C20 0.0307(8) 0.0423(9) 0.0359(7) -0.0002(6) 0.0058(6) 0.0013(6)
    C21 0.0558(10) 0.0470(10) 0.0364(8) 0.0018(8) 0.0160(7) -0.0006(7)
    C22 0.0605(11) 0.0504(11) 0.0452(9) 0.0001(8) 0.0217(8) 0.0077(8)
    C23 0.0398(9) 0.0404(9) 0.0498(9) 0.0000(7) 0.0058(7) 0.0023(7)
    C24 0.0473(10) 0.0459(10) 0.0460(9) 0.0046(8) 0.0134(7) -0.0042(7)
    C25 0.0441(9) 0.0491(10) 0.0408(8) 0.0017(8) 0.0170(7) 0.0026(7)
    C26 0.0327(8) 0.0483(10) 0.0448(9) 0.0024(7) 0.0074(7) 0.0038(7)
    C28 0.0544(12) 0.0998(16) 0.0629(12) -0.0039(11) 0.0324(10) 0.0098(11)
    C27 0.0535(12) 0.0471(11) 0.0994(15) 0.0047(9) 0.0215(11) 0.0151(10)
    C29 0.0829(15) 0.0448(11) 0.0787(13) 0.0057(10) 0.0151(11) -0.0064(10)
    C30 0.0450(13) 0.251(4) 0.0817(17) -0.0043(18) -0.0152(12) 0.036(2)
    N2 0.0327(7) 0.0406(7) 0.0451(7) -0.0006(6) 0.0118(5) 0.0023(6)
    N1 0.0400(8) 0.0414(8) 0.0528(8) -0.0010(6) 0.0124(6) 0.0047(6)
    O1 0.0306(6) 0.0416(6) 0.0558(6) 0.0013(5) 0.0141(5) 0.0074(5)
    O2 0.0526(7) 0.0713(9) 0.0406(6) 0.0068(6) -0.0070(5) -0.0016(6)
    O3 0.0405(7) 0.0801(9) 0.0660(8) -0.0186(7) 0.0087(6) -0.0069(7)
    O4 0.0471(7) 0.0659(8) 0.0486(6) -0.0057(6) 0.0246(5) -0.0032(6)
    O5 0.0696(8) 0.0412(7) 0.0641(8) -0.0025(6) 0.0155(6) 0.0025(6)
    O6 0.0571(9) 0.1361(14) 0.0674(9) 0.0008(9) -0.0204(7) 0.0192(9)
_geom_special_details
;
 All esds (except the esd in the dihedral angle between two l.s. planes)
 are estimated using the full covariance matrix.  The cell esds are taken
 into account individually in the estimation of esds in distances, angles
 and torsion angles; correlations between esds in cell parameters are only
 used when they are defined by crystal symmetry.  An approximate (isotropic)
 treatment of cell esds is used for estimating esds involving l.s. planes.
;
loop_
    _geom_bond_atom_site_label_1
    _geom_bond_atom_site_label_2
    _geom_bond_site_symmetry_2
    _geom_bond_distance
    _geom_bond_publ_flag
    C1 C3 . 1.360(2) ?
    C1 C2 . 1.410(2) ?
    C1 C13 . 1.509(2) ?
    C2 N1 . 1.3211(19) ?
    C2 C27 . 1.481(2) ?
    C3 O1 . 1.3499(17) ?
    C3 N2 . 1.3555(18) ?
    C4 O1 . 1.4553(16) ?
    C4 C20 . 1.499(2) ?
    C4 C5 . 1.554(2) ?
    C4 H4 . 0.9800 ?
    C5 C6 . 1.5202(19) ?
    C5 C26 . 1.521(2) ?
    C5 C13 . 1.547(2) ?
    C6 O2 . 1.4239(19) ?
    C6 H6A . 0.9700 ?
    C6 H6B . 0.9700 ?
    C7 O2 . 1.363(2) ?
    C7 C12 . 1.380(2) ?
    C7 C8 . 1.402(2) ?
    C8 O6 . 1.362(3) ?
    C8 C9 . 1.372(3) ?
    C9 C10 . 1.378(3) ?
    C9 H9 . 0.9300 ?
    C10 C11 . 1.378(3) ?
    C10 H10 . 0.9300 ?
    C11 C12 . 1.392(2) ?
    C11 H11 . 0.9300 ?
    C12 C13 . 1.511(2) ?
    C13 H13 . 0.9800 ?
    C14 C19 . 1.378(2) ?
    C14 C15 . 1.383(2) ?
    C14 N2 . 1.4209(19) ?
    C15 C16 . 1.379(2) ?
    C15 H15 . 0.9300 ?
    C16 C17 . 1.370(3) ?
    C16 H16 . 0.9300 ?
    C17 C18 . 1.370(3) ?
    C17 H17 . 0.9300 ?
    C18 C19 . 1.378(2) ?
    C18 H18 . 0.9300 ?
    C19 H19 . 0.9300 ?
    C20 C25 . 1.381(2) ?
    C20 C21 . 1.384(2) ?
    C21 C22 . 1.370(2) ?
    C21 H21 . 0.9300 ?
    C22 C23 . 1.380(2) ?
    C22 H22 . 0.9300 ?
    C23 O5 . 1.3646(19) ?
    C23 C24 . 1.378(2) ?
    C24 C25 . 1.375(2) ?
    C24 H24 . 0.9300 ?
    C25 H25 . 0.9300 ?
    C26 O3 . 1.1962(19) ?
    C26 O4 . 1.3288(19) ?
    C28 O4 . 1.4480(19) ?
    C28 H28A . 0.9600 ?
    C28 H28B . 0.9600 ?
    C28 H28C . 0.9600 ?
    C27 H27A . 0.9600 ?
    C27 H27B . 0.9600 ?
    C27 H27C . 0.9600 ?
    C29 O5 . 1.417(2) ?
    C29 H29A . 0.9600 ?
    C29 H29B . 0.9600 ?
    C29 H29C . 0.9600 ?
    C30 O6 . 1.428(3) ?
    C30 H30A . 0.9600 ?
    C30 H30B . 0.9600 ?
    C30 H30C . 0.9600 ?
    N2 N1 . 1.3753(17) ?
loop_
    _geom_angle_atom_site_label_1
    _geom_angle_atom_site_label_2
    _geom_angle_atom_site_label_3
    _geom_angle_site_symmetry_1
    _geom_angle_site_symmetry_3
    _geom_angle
    _geom_angle_publ_flag
    C3 C1 C2 . . 103.54(13) ?
    C3 C1 C13 . . 121.08(13) ?
    C2 C1 C13 . . 135.36(13) ?
    N1 C2 C1 . . 111.99(13) ?
    N1 C2 C27 . . 118.48(14) ?
    C1 C2 C27 . . 129.52(15) ?
    O1 C3 N2 . . 121.81(13) ?
    O1 C3 C1 . . 128.52(13) ?
    N2 C3 C1 . . 109.64(13) ?
    O1 C4 C20 . . 106.97(11) ?
    O1 C4 C5 . . 110.95(11) ?
    C20 C4 C5 . . 114.54(12) ?
    O1 C4 H4 . . 108.1 ?
    C20 C4 H4 . . 108.1 ?
    C5 C4 H4 . . 108.1 ?
    C6 C5 C26 . . 108.70(12) ?
    C6 C5 C13 . . 108.45(12) ?
    C26 C5 C13 . . 111.28(12) ?
    C6 C5 C4 . . 111.63(12) ?
    C26 C5 C4 . . 107.52(11) ?
    C13 C5 C4 . . 109.27(11) ?
    O2 C6 C5 . . 113.59(13) ?
    O2 C6 H6A . . 108.8 ?
    C5 C6 H6A . . 108.8 ?
    O2 C6 H6B . . 108.8 ?
    C5 C6 H6B . . 108.8 ?
    H6A C6 H6B . . 107.7 ?
    O2 C7 C12 . . 124.17(14) ?
    O2 C7 C8 . . 115.21(17) ?
    C12 C7 C8 . . 120.59(18) ?
    O6 C8 C9 . . 125.34(18) ?
    O6 C8 C7 . . 115.3(2) ?
    C9 C8 C7 . . 119.4(2) ?
    C8 C9 C10 . . 120.24(18) ?
    C8 C9 H9 . . 119.9 ?
    C10 C9 H9 . . 119.9 ?
    C9 C10 C11 . . 120.5(2) ?
    C9 C10 H10 . . 119.7 ?
    C11 C10 H10 . . 119.7 ?
    C10 C11 C12 . . 120.1(2) ?
    C10 C11 H11 . . 120.0 ?
    C12 C11 H11 . . 120.0 ?
    C7 C12 C11 . . 119.06(15) ?
    C7 C12 C13 . . 119.52(15) ?
    C11 C12 C13 . . 121.34(15) ?
    C1 C13 C12 . . 115.22(12) ?
    C1 C13 C5 . . 106.87(11) ?
    C12 C13 C5 . . 108.98(12) ?
    C1 C13 H13 . . 108.5 ?
    C12 C13 H13 . . 108.5 ?
    C5 C13 H13 . . 108.5 ?
    C19 C14 C15 . . 119.94(15) ?
    C19 C14 N2 . . 121.54(14) ?
    C15 C14 N2 . . 118.51(15) ?
    C16 C15 C14 . . 119.42(17) ?
    C16 C15 H15 . . 120.3 ?
    C14 C15 H15 . . 120.3 ?
    C17 C16 C15 . . 120.90(17) ?
    C17 C16 H16 . . 119.6 ?
    C15 C16 H16 . . 119.6 ?
    C18 C17 C16 . . 119.27(17) ?
    C18 C17 H17 . . 120.4 ?
    C16 C17 H17 . . 120.4 ?
    C17 C18 C19 . . 120.92(18) ?
    C17 C18 H18 . . 119.5 ?
    C19 C18 H18 . . 119.5 ?
    C18 C19 C14 . . 119.55(16) ?
    C18 C19 H19 . . 120.2 ?
    C14 C19 H19 . . 120.2 ?
    C25 C20 C21 . . 117.70(14) ?
    C25 C20 C4 . . 122.77(13) ?
    C21 C20 C4 . . 119.48(13) ?
    C22 C21 C20 . . 121.37(15) ?
    C22 C21 H21 . . 119.3 ?
    C20 C21 H21 . . 119.3 ?
    C21 C22 C23 . . 120.12(15) ?
    C21 C22 H22 . . 119.9 ?
    C23 C22 H22 . . 119.9 ?
    O5 C23 C24 . . 124.63(15) ?
    O5 C23 C22 . . 115.95(14) ?
    C24 C23 C22 . . 119.42(15) ?
    C25 C24 C23 . . 119.78(15) ?
    C25 C24 H24 . . 120.1 ?
    C23 C24 H24 . . 120.1 ?
    C24 C25 C20 . . 121.60(14) ?
    C24 C25 H25 . . 119.2 ?
    C20 C25 H25 . . 119.2 ?
    O3 C26 O4 . . 124.07(15) ?
    O3 C26 C5 . . 124.53(14) ?
    O4 C26 C5 . . 111.38(13) ?
    O4 C28 H28A . . 109.5 ?
    O4 C28 H28B . . 109.5 ?
    H28A C28 H28B . . 109.5 ?
    O4 C28 H28C . . 109.5 ?
    H28A C28 H28C . . 109.5 ?
    H28B C28 H28C . . 109.5 ?
    C2 C27 H27A . . 109.5 ?
    C2 C27 H27B . . 109.5 ?
    H27A C27 H27B . . 109.5 ?
    C2 C27 H27C . . 109.5 ?
    H27A C27 H27C . . 109.5 ?
    H27B C27 H27C . . 109.5 ?
    O5 C29 H29A . . 109.5 ?
    O5 C29 H29B . . 109.5 ?
    H29A C29 H29B . . 109.5 ?
    O5 C29 H29C . . 109.5 ?
    H29A C29 H29C . . 109.5 ?
    H29B C29 H29C . . 109.5 ?
    O6 C30 H30A . . 109.5 ?
    O6 C30 H30B . . 109.5 ?
    H30A C30 H30B . . 109.5 ?
    O6 C30 H30C . . 109.5 ?
    H30A C30 H30C . . 109.5 ?
    H30B C30 H30C . . 109.5 ?
    C3 N2 N1 . . 109.20(12) ?
    C3 N2 C14 . . 131.47(13) ?
    N1 N2 C14 . . 119.34(12) ?
    C2 N1 N2 . . 105.62(12) ?
    C3 O1 C4 . . 112.50(11) ?
    C7 O2 C6 . . 118.73(12) ?
    C26 O4 C28 . . 116.07(14) ?
    C23 O5 C29 . . 117.42(14) ?
    C8 O6 C30 . . 117.7(2) ?
loop_
    _geom_torsion_atom_site_label_1
    _geom_torsion_atom_site_label_2
    _geom_torsion_atom_site_label_3
    _geom_torsion_atom_site_label_4
    _geom_torsion_site_symmetry_1
    _geom_torsion_site_symmetry_2
    _geom_torsion_site_symmetry_3
    _geom_torsion_site_symmetry_4
    _geom_torsion
    _geom_torsion_publ_flag
    C3 C1 C2 N1 . . . . 0.40(17) ?
    C13 C1 C2 N1 . . . . 179.16(15) ?
    C3 C1 C2 C27 . . . . -178.69(17) ?
    C13 C1 C2 C27 . . . . 0.1(3) ?
    C2 C1 C3 O1 . . . . 177.68(14) ?
    C13 C1 C3 O1 . . . . -1.3(2) ?
    C2 C1 C3 N2 . . . . -0.19(16) ?
    C13 C1 C3 N2 . . . . -179.17(12) ?
    O1 C4 C5 C6 . . . . -55.68(16) ?
    C20 C4 C5 C6 . . . . 65.55(16) ?
    O1 C4 C5 C26 . . . . -174.82(12) ?
    C20 C4 C5 C26 . . . . -53.59(16) ?
    O1 C4 C5 C13 . . . . 64.28(14) ?
    C20 C4 C5 C13 . . . . -174.49(11) ?
    C26 C5 C6 O2 . . . . -64.78(17) ?
    C13 C5 C6 O2 . . . . 56.34(17) ?
    C4 C5 C6 O2 . . . . 176.78(12) ?
    O2 C7 C8 O6 . . . . -0.7(2) ?
    C12 C7 C8 O6 . . . . 177.18(15) ?
    O2 C7 C8 C9 . . . . 179.50(16) ?
    C12 C7 C8 C9 . . . . -2.6(3) ?
    O6 C8 C9 C10 . . . . -177.29(18) ?
    C7 C8 C9 C10 . . . . 2.4(3) ?
    C8 C9 C10 C11 . . . . 0.2(3) ?
    C9 C10 C11 C12 . . . . -2.7(3) ?
    O2 C7 C12 C11 . . . . 177.79(14) ?
    C8 C7 C12 C11 . . . . 0.1(2) ?
    O2 C7 C12 C13 . . . . 1.1(2) ?
    C8 C7 C12 C13 . . . . -176.62(14) ?
    C10 C11 C12 C7 . . . . 2.6(2) ?
    C10 C11 C12 C13 . . . . 179.21(15) ?
    C3 C1 C13 C12 . . . . 142.17(14) ?
    C2 C1 C13 C12 . . . . -36.4(2) ?
    C3 C1 C13 C5 . . . . 20.94(18) ?
    C2 C1 C13 C5 . . . . -157.65(16) ?
    C7 C12 C13 C1 . . . . -93.43(17) ?
    C11 C12 C13 C1 . . . . 89.95(17) ?
    C7 C12 C13 C5 . . . . 26.64(18) ?
    C11 C12 C13 C5 . . . . -149.98(14) ?
    C6 C5 C13 C1 . . . . 72.28(14) ?
    C26 C5 C13 C1 . . . . -168.19(11) ?
    C4 C5 C13 C1 . . . . -49.61(14) ?
    C6 C5 C13 C12 . . . . -52.83(15) ?
    C26 C5 C13 C12 . . . . 66.70(15) ?
    C4 C5 C13 C12 . . . . -174.72(11) ?
    C19 C14 C15 C16 . . . . 0.1(2) ?
    N2 C14 C15 C16 . . . . 179.32(14) ?
    C14 C15 C16 C17 . . . . 0.0(3) ?
    C15 C16 C17 C18 . . . . 0.1(3) ?
    C16 C17 C18 C19 . . . . -0.3(3) ?
    C17 C18 C19 C14 . . . . 0.4(3) ?
    C15 C14 C19 C18 . . . . -0.3(2) ?
    N2 C14 C19 C18 . . . . -179.53(15) ?
    O1 C4 C20 C25 . . . . 39.53(18) ?
    C5 C4 C20 C25 . . . . -83.85(17) ?
    O1 C4 C20 C21 . . . . -143.14(14) ?
    C5 C4 C20 C21 . . . . 93.47(16) ?
    C25 C20 C21 C22 . . . . 1.3(2) ?
    C4 C20 C21 C22 . . . . -176.14(15) ?
    C20 C21 C22 C23 . . . . -0.4(3) ?
    C21 C22 C23 O5 . . . . 178.81(15) ?
    C21 C22 C23 C24 . . . . -0.8(3) ?
    O5 C23 C24 C25 . . . . -178.58(15) ?
    C22 C23 C24 C25 . . . . 1.0(2) ?
    C23 C24 C25 C20 . . . . 0.0(2) ?
    C21 C20 C25 C24 . . . . -1.1(2) ?
    C4 C20 C25 C24 . . . . 176.25(14) ?
    C6 C5 C26 O3 . . . . -11.5(2) ?
    C13 C5 C26 O3 . . . . -130.89(16) ?
    C4 C5 C26 O3 . . . . 109.48(17) ?
    C6 C5 C26 O4 . . . . 170.07(13) ?
    C13 C5 C26 O4 . . . . 50.69(16) ?
    C4 C5 C26 O4 . . . . -68.94(16) ?
    O1 C3 N2 N1 . . . . -178.09(12) ?
    C1 C3 N2 N1 . . . . -0.06(16) ?
    O1 C3 N2 C14 . . . . 1.7(2) ?
    C1 C3 N2 C14 . . . . 179.75(13) ?
    C19 C14 N2 C3 . . . . -13.5(2) ?
    C15 C14 N2 C3 . . . . 167.34(15) ?
    C19 C14 N2 N1 . . . . 166.34(14) ?
    C15 C14 N2 N1 . . . . -12.87(19) ?
    C1 C2 N1 N2 . . . . -0.43(16) ?
    C27 C2 N1 N2 . . . . 178.76(15) ?
    C3 N2 N1 C2 . . . . 0.30(15) ?
    C14 N2 N1 C2 . . . . -179.54(12) ?
    N2 C3 O1 C4 . . . . -169.78(12) ?
    C1 C3 O1 C4 . . . . 12.6(2) ?
    C20 C4 O1 C3 . . . . -168.68(11) ?
    C5 C4 O1 C3 . . . . -43.10(15) ?
    C12 C7 O2 C6 . . . . -0.3(2) ?
    C8 C7 O2 C6 . . . . 177.55(14) ?
    C5 C6 O2 C7 . . . . -29.7(2) ?
    O3 C26 O4 C28 . . . . 2.2(2) ?
    C5 C26 O4 C28 . . . . -179.39(14) ?
    C24 C23 O5 C29 . . . . 5.4(2) ?
    C22 C23 O5 C29 . . . . -174.23(16) ?
    C9 C8 O6 C30 . . . . 17.2(3) ?
    C7 C8 O6 C30 . . . . -162.52(19) ?
loop_
    _geom_hbond_atom_site_label_D
    _geom_hbond_atom_site_label_H
    _geom_hbond_atom_site_label_A
    _geom_hbond_site_symmetry_A
    _geom_hbond_distance_DH
    _geom_hbond_distance_HA
    _geom_hbond_distance_DA
    _geom_hbond_angle_DHA
    C19 H19 O1 . 0.93 2.28 2.907(2) 124
    C17 H17 O3 1_455 0.93 2.54 3.433(2) 161
_iucr_refine_instructions_details
;
TITL SM60 in P2(1)/c
CELL  0.71073  12.9549  14.5280  13.8522   90.000  100.433   90.000
ZERR     4.00   0.0005   0.0005   0.0004    0.000    0.002    0.000
LATT   1
SYMM  - X, 1/2 + Y, 1/2 - Z
SFAC  C    H    N    O
UNIT  120  112  8    24
MERG   2
OMIT     1   0   0
OMIT     0   1   1
OMIT     1   1   0
EQIV $1 -1+X, Y, Z
HTAB C17 O3_$1
FMAP   2
PLAN   20
ACTA
BOND
BOND   $H
CONF
L.S.  8
WGHT    0.046000    0.549100
EXTI    0.007496
FVAR       0.56916
MOLE    1
C1    1    0.094169    0.035325    0.118566    11.00000    0.03291    0.04118 =
         0.03379   -0.00106    0.00651    0.00083
C2    1    0.045881   -0.042036    0.152958    11.00000    0.03841    0.04074 =
         0.04410    0.00057    0.00903    0.00189
C3    1    0.017928    0.100820    0.108401    11.00000    0.03256    0.03902 =
         0.03447    0.00094    0.00721   -0.00168
C4    1    0.116835    0.208463    0.039425    11.00000    0.02975    0.04398 =
         0.03489    0.00021    0.00871   -0.00098
AFIX  13
H4    2    0.106399    0.182397   -0.026884    11.00000   -1.20000
AFIX   0
C5    1    0.214982    0.161979    0.101384    11.00000    0.02976    0.04353 =
         0.03387   -0.00161    0.00737   -0.00006
C6    1    0.230392    0.190933    0.208493    11.00000    0.03863    0.05557 =
         0.03780   -0.00328    0.00404    0.00094
AFIX  23
H6A   2    0.241726    0.256922    0.212644    11.00000   -1.20000
H6B   2    0.166677    0.177711    0.233437    11.00000   -1.20000
AFIX   0
C7    1    0.343166    0.059749    0.244460    11.00000    0.03550    0.06520 =
         0.04501    0.01317    0.01025    0.00474
C8    1    0.430977    0.021943    0.305609    11.00000    0.03819    0.09490 =
         0.05690    0.02751    0.00591    0.00442
C9    1    0.463523   -0.065037    0.286913    11.00000    0.04029    0.10433 =
         0.08197    0.04613    0.01742    0.02064
AFIX  43
H9    2    0.520075   -0.091502    0.328608    11.00000   -1.20000
AFIX   0
C10   1    0.412724   -0.113364    0.206558    11.00000    0.05248    0.07109 =
         0.09673    0.03534    0.03851    0.02689
AFIX  43
H10   2    0.435135   -0.172377    0.194481    11.00000   -1.20000
AFIX   0
C11   1    0.328973   -0.074942    0.143945    11.00000    0.04649    0.05874 =
         0.07048    0.01240    0.02791    0.01184
AFIX  43
H11   2    0.297061   -0.106990    0.088379    11.00000   -1.20000
AFIX   0
C12   1    0.292104    0.011739    0.163765    11.00000    0.03227    0.05228 =
         0.04682    0.00915    0.01454    0.00626
C13   1    0.201385    0.056195    0.095887    11.00000    0.03287    0.04419 =
         0.03452   -0.00056    0.01021    0.00320
AFIX  13
H13   2    0.203003    0.036305    0.028576    11.00000   -1.20000
AFIX   0
C14   1   -0.169499    0.105353    0.137065    11.00000    0.03194    0.05067 =
         0.03425   -0.00351    0.00745   -0.00097
C15   1   -0.251614    0.047908    0.148245    11.00000    0.03921    0.05419 =
         0.05699   -0.00611    0.01635   -0.00726
AFIX  43
H15   2   -0.241509   -0.015416    0.153174    11.00000   -1.20000
AFIX   0
C16   1   -0.348592    0.085321    0.152022    11.00000    0.03605    0.07964 =
         0.07156   -0.01008    0.01854   -0.01118
AFIX  43
H16   2   -0.403916    0.046802    0.159567    11.00000   -1.20000
AFIX   0
C17   1   -0.364581    0.178507    0.144810    11.00000    0.03202    0.08278 =
         0.07625   -0.01528    0.01083    0.00659
AFIX  43
H17   2   -0.430227    0.203209    0.147501    11.00000   -1.20000
AFIX   0
C18   1   -0.282804    0.234869    0.133593    11.00000    0.04218    0.05963 =
         0.07865   -0.00663    0.01009    0.00985
AFIX  43
H18   2   -0.293413    0.298119    0.128353    11.00000   -1.20000
AFIX   0
C19   1   -0.185056    0.199155    0.129969    11.00000    0.03552    0.05140 =
         0.06073   -0.00330    0.01151   -0.00033
AFIX  43
H19   2   -0.129949    0.238067    0.122783    11.00000   -1.20000
AFIX   0
C20   1    0.124623    0.311022    0.030898    11.00000    0.03072    0.04227 =
         0.03586    0.00134    0.00578   -0.00024
C21   1    0.160482    0.348625   -0.048665    11.00000    0.05579    0.04697 =
         0.03644   -0.00055    0.01603    0.00183
AFIX  43
H21   2    0.175295    0.309979   -0.097916    11.00000   -1.20000
AFIX   0
C22   1    0.174621    0.441611   -0.056400    11.00000    0.06051    0.05038 =
         0.04519    0.00769    0.02171    0.00006
AFIX  43
H22   2    0.199195    0.465385   -0.110331    11.00000   -1.20000
AFIX   0
C23   1    0.152458    0.500078    0.015715    11.00000    0.03984    0.04039 =
         0.04981    0.00232    0.00584    0.00002
C24   1    0.114840    0.464163    0.094677    11.00000    0.04734    0.04592 =
         0.04602   -0.00422    0.01336    0.00458
AFIX  43
H24   2    0.098624    0.503036    0.143145    11.00000   -1.20000
AFIX   0
C25   1    0.101363    0.370667    0.101566    11.00000    0.04414    0.04914 =
         0.04078    0.00265    0.01705    0.00173
AFIX  43
H25   2    0.075965    0.347028    0.155118    11.00000   -1.20000
AFIX   0
C26   1    0.310113    0.192415    0.059379    11.00000    0.03266    0.04834 =
         0.04481    0.00377    0.00744    0.00243
C28   1    0.396863    0.180271   -0.075643    11.00000    0.05442    0.09976 =
         0.06293    0.00982    0.03241   -0.00390
AFIX 137
H28A  2    0.404088    0.245999   -0.077022    11.00000   -1.50000
H28B  2    0.384764    0.156851   -0.141534    11.00000   -1.50000
H28C  2    0.459960    0.153717   -0.039280    11.00000   -1.50000
AFIX   0
C27   1    0.089546   -0.134687    0.179826    11.00000    0.05346    0.04714 =
         0.09938    0.01506    0.02155    0.00471
AFIX 137
H27A  2    0.035545   -0.173529    0.196690    11.00000   -1.50000
H27B  2    0.145965   -0.129754    0.235024    11.00000   -1.50000
H27C  2    0.115426   -0.160825    0.125177    11.00000   -1.50000
AFIX   0
C29   1    0.158337    0.652248    0.079586    11.00000    0.08293    0.04479 =
         0.07871   -0.00643    0.01513    0.00574
AFIX 137
H29A  2    0.086154    0.652703    0.087232    11.00000   -1.50000
H29B  2    0.178864    0.713186    0.064040    11.00000   -1.50000
H29C  2    0.201543    0.632129    0.139614    11.00000   -1.50000
AFIX   0
C30   1    0.582005    0.055026    0.427122    11.00000    0.04503    0.25067 =
         0.08171    0.03612   -0.01518   -0.00429
AFIX 137
H30A  2    0.581881   -0.002896    0.460455    11.00000   -1.50000
H30B  2    0.608126    0.102192    0.473721    11.00000   -1.50000
H30C  2    0.626231    0.050800    0.378678    11.00000   -1.50000
AFIX   0
N2    3   -0.069909    0.065458    0.134423    11.00000    0.03267    0.04058 =
         0.04506    0.00232    0.01184   -0.00057
N1    3   -0.051993   -0.024862    0.162217    11.00000    0.03999    0.04140 =
         0.05284    0.00466    0.01238   -0.00097
O1    4    0.023313    0.189464    0.080514    11.00000    0.03056    0.04160 =
         0.05584    0.00740    0.01413    0.00126
O2    4    0.316209    0.146143    0.269171    11.00000    0.05259    0.07134 =
         0.04064   -0.00156   -0.00696    0.00678
O3    4    0.376412    0.243768    0.099542    11.00000    0.04046    0.08008 =
         0.06598   -0.00692    0.00867   -0.01858
O4    4    0.309042    0.156508   -0.029024    11.00000    0.04711    0.06592 =
         0.04856   -0.00324    0.02459   -0.00567
O5    4    0.170812    0.591322    0.002637    11.00000    0.06963    0.04124 =
         0.06415    0.00247    0.01550   -0.00246
O6    4    0.477570    0.077309    0.380292    11.00000    0.05710    0.13609 =
         0.06744    0.01925   -0.02042    0.00084
HKLF 4
REM  SM60 in P2(1)/c
REM R1 =  0.0368 for   3508 Fo > 4sig(Fo)  and  0.0518 for all   4509 data
REM    348 parameters refined using      0 restraints
END
WGHT      0.0448      0.5652
REM Highest difference peak  0.194,  deepest hole -0.141,  1-sigma level  0.030
Q1    1   0.2228  0.1759  0.1454  11.00000  0.05    0.19
Q2    1   0.0768  0.0775  0.1430  11.00000  0.05    0.19
Q3    1   0.1639 -0.1474  0.1916  11.00000  0.05    0.17
Q4    1   0.1443  0.0464  0.1116  11.00000  0.05    0.16
Q5    1   0.1716  0.1850  0.0790  11.00000  0.05    0.15
Q6    1   0.2442  0.0311  0.1407  11.00000  0.05    0.15
Q7    1  -0.1208  0.0893  0.1318  11.00000  0.05    0.14
Q8    1   0.2052  0.1139  0.0991  11.00000  0.05    0.14
Q9    1   0.2574  0.1652  0.0820  11.00000  0.05    0.13
Q10   1   0.1204  0.3330  0.0618  11.00000  0.05    0.13
Q11   1   0.0827 -0.0027  0.1352  11.00000  0.05    0.12
Q12   1   0.1824  0.3304  0.0154  11.00000  0.05    0.12
Q13   1  -0.1978  0.0908  0.1765  11.00000  0.05    0.11
Q14   1  -0.0158  0.0948  0.1360  11.00000  0.05    0.11
Q15   1   0.1326  0.2708  0.0483  11.00000  0.05    0.11
Q16   1  -0.1788  0.1434  0.0949  11.00000  0.05    0.11
Q17   1  -0.2214  0.0768  0.1060  11.00000  0.05    0.11
Q18   1   0.1273  0.4759 -0.0435  11.00000  0.05    0.11
Q19   1   0.3306 -0.0152  0.1248  11.00000  0.05    0.11
Q20   1  -0.1593  0.1475  0.1732  11.00000  0.05    0.11
;
