# Supplementary material for: Crystal structure of methyl 6-meth­oxy-11-(4-meth­oxy­phen­yl)-16-methyl-14-phenyl-8,12-dioxa-14,15-di­aza­tetra­cyclo­[8.7.0.02,7.013,17]hepta­deca-2(7),3,5,13(17),15-penta­ene-10-carboxyl­ate
Source: Acta Crystallogr Sect E Struct Rep Online. 2014 Aug 9;70(Pt 9):127–9. doi: 10.1107/S1600536814017929 (PMC4186142; doi:10.1107/S1600536814017929)
Supplement: Supplementary file 2 [file e-70-00127-Isup2.hkl]

#
# h,k,l, Fc-squared, Fo-squared, sigma(Fo-squared) and status flag
#
data_I
_shelx_title ' SM60 in P2(1)/c'
_shelx_refln_list_code          4
_shelx_F_calc_maximum      188.26
_exptl_crystal_F_000      1080.00
_reflns_d_resolution_high  0.8412
 
loop_
 _symmetry_equiv_pos_as_xyz
 'x, y, z'
 '-x, y+1/2, -z+1/2'
 '-x, -y, -z'
 'x, -y-1/2, z-1/2'
 
_cell_length_a    12.9549
_cell_length_b    14.5280
_cell_length_c    13.8522
_cell_angle_alpha  90.000
_cell_angle_beta  100.433
_cell_angle_gamma  90.000
 
_shelx_F_squared_multiplier     1.000
 
loop_
 _refln_index_h
 _refln_index_k
 _refln_index_l
 _refln_F_squared_calc
 _refln_F_squared_meas
 _refln_F_squared_sigma
 _refln_observed_status
   2   0   0     4307.49     3924.62     45.06 o
   3   0   0      270.19      252.03      4.42 o
   4   0   0    12086.49    12047.89    135.54 o
   5   0   0       73.92       73.17      2.85 o
   6   0   0     2095.63     1848.98     27.70 o
   7   0   0       53.00       42.42      4.07 o
   8   0   0     1325.98     1359.63     27.89 o
   9   0   0        2.25        9.73      3.39 o
  10   0   0      185.44      164.80     15.85 o
  11   0   0        1.43       -2.59      4.03 o
  12   0   0        0.01       -3.90      3.90 o
  13   0   0        1.03       -2.70      5.63 o
  14   0   0       74.66       75.76     14.60 o
  15   0   0      135.01      143.08     19.39 o
   2   1   0       39.41       38.13      1.50 o
   3   1   0      156.68      158.05      2.45 o
   4   1   0     2128.92     2056.84     18.56 o
   5   1   0        4.01        8.84      1.12 o
   6   1   0       12.12       13.38      1.62 o
   7   1   0       33.58       38.90      3.03 o
   8   1   0      173.13      200.48      6.08 o
   9   1   0      113.72      131.43      7.77 o
  10   1   0     1919.86     1901.72     27.10 o
  11   1   0     1660.38     1735.76     25.91 o
  12   1   0      176.65      188.70      7.29 o
  13   1   0       14.90       20.66      4.69 o
  14   1   0      109.66       87.11     10.89 o
  15   1   0       29.72       42.46      9.42 o
   0   2   0     7105.94     6925.09     78.26 o
   1   2   0      324.48      348.12      3.46 o
   2   2   0     5221.46     5002.43     41.96 o
   3   2   0     2207.18     2188.57     20.26 o
   4   2   0      423.39      395.59      5.15 o
   5   2   0      465.54      444.81      5.97 o
   6   2   0      204.16      234.66      4.58 o
   7   2   0      192.30      212.16      5.31 o
   8   2   0     1797.38     1820.16     23.26 o
   9   2   0       26.33       33.49      3.00 o
  10   2   0      633.30      636.84     11.70 o
  11   2   0        1.32       -2.26      2.53 o
  12   2   0      393.49      398.54     10.45 o
  13   2   0       90.40       93.12      6.87 o
  14   2   0       17.63       30.60      8.20 o
  15   2   0       24.67       27.62      9.18 o
   1   3   0     2771.90     2587.97     22.31 o
   2   3   0     1167.35     1179.05     10.42 o
   3   3   0     3906.43     3717.97     31.92 o
   4   3   0       57.25       64.26      1.91 o
   5   3   0      149.90      169.60      3.66 o
   6   3   0      847.07      869.71     12.24 o
   7   3   0      424.28      419.14      7.81 o
   8   3   0      227.54      235.36      7.46 o
   9   3   0      133.64      123.07      4.74 o
  10   3   0        0.03       -2.24      2.24 o
  11   3   0      434.76      400.68      9.33 o
  12   3   0      174.88      181.38      7.31 o
  13   3   0        8.50        6.94      4.00 o
  14   3   0        5.10       12.03     11.31 o
   0   4   0     1139.12      995.32     13.23 o
   1   4   0       10.12       10.24      0.96 o
   2   4   0       40.88       51.03      1.75 o
   3   4   0      334.37      380.46      4.58 o
   4   4   0      182.57      170.04      3.44 o
   5   4   0        0.28       -0.74      1.26 o
   6   4   0     2336.66     2457.83     27.12 o
   7   4   0        4.71       10.07      2.21 o
   8   4   0      361.63      368.97     12.56 o
   9   4   0      214.06      208.05      6.98 o
  10   4   0      105.05      113.51      5.46 o
  11   4   0        0.04        0.59      2.73 o
  12   4   0      468.67      500.72     12.93 o
  13   4   0       92.93       87.04     12.54 o
  14   4   0       35.49       35.90      8.53 o
   1   5   0      878.82      771.86      7.72 o
   2   5   0     1090.93     1068.42     10.56 o
   3   5   0     2212.23     2301.67     21.93 o
   4   5   0     2381.09     2473.02     26.48 o
   5   5   0      928.51      953.28     12.11 o
   6   5   0      571.97      539.58      9.87 o
   7   5   0      606.94      569.74     10.61 o
   8   5   0      182.17      184.42      7.53 o
   9   5   0       37.46       29.73      3.20 o
  10   5   0      357.54      370.81      8.82 o
  11   5   0       33.15       22.72      3.74 o
  12   5   0      311.31      343.28     10.70 o
  13   5   0       18.54       15.36      5.44 o
  14   5   0        0.02       -1.62     13.34 o
   0   6   0     1050.11     1062.00     16.26 o
   1   6   0     2322.59     2486.50     23.65 o
   2   6   0      754.48      804.80      9.88 o
   3   6   0       43.27       35.91      2.07 o
   4   6   0       68.66       70.98      2.48 o
   5   6   0      285.15      285.05      5.48 o
   6   6   0      120.42      112.99      6.83 o
   7   6   0      635.06      652.67     11.86 o
   8   6   0       28.38       26.35      3.57 o
   9   6   0       70.87       63.37      4.34 o
  10   6   0      153.44      137.83      6.09 o
  11   6   0      531.53      543.67     17.39 o
  12   6   0      126.15      114.27      6.80 o
  13   6   0       84.01       97.85      8.74 o
  14   6   0        4.66        2.16      7.13 o
   1   7   0     7538.62     8127.00     72.38 o
   2   7   0     1594.86     1742.69     18.65 o
   3   7   0        2.65        2.49      1.21 o
   4   7   0        7.75       11.66      1.66 o
   5   7   0      136.71      164.24      5.25 o
   6   7   0      488.41      504.64      9.98 o
   7   7   0      215.37      203.07      6.32 o
   8   7   0       42.93       39.49      3.69 o
   9   7   0      649.26      639.06     12.90 o
  10   7   0      371.07      403.64     11.10 o
  11   7   0       28.78       41.28      7.33 o
  12   7   0        0.34        3.92      4.38 o
  13   7   0        2.42       -4.71      4.71 o
   0   8   0     3565.45     3836.20     65.98 o
   1   8   0       73.86       73.25      2.93 o
   2   8   0        0.69       -1.27      1.27 o
   3   8   0        5.11        5.45      1.50 o
   4   8   0      335.72      363.15      7.96 o
   5   8   0      171.15      176.85      4.61 o
   6   8   0      277.80      273.05      7.30 o
   7   8   0      622.96      646.11     12.39 o
   8   8   0       20.60       28.45      3.62 o
   9   8   0      338.55      330.57      9.96 o
  10   8   0       33.73       35.97      4.53 o
  11   8   0       32.19       41.83      5.75 o
  12   8   0       11.79       12.93      5.39 o
  13   8   0       62.50       62.47      7.93 o
   1   9   0     1068.10     1171.31     14.96 o
   2   9   0      142.24      152.22      4.19 o
   3   9   0      127.55      127.15      4.31 o
   4   9   0        4.11        6.59      2.21 o
   5   9   0      566.63      569.38     10.24 o
   6   9   0        5.69        2.12      2.14 o
   7   9   0      203.39      195.44      9.85 o
   8   9   0      145.18      136.55      6.61 o
   9   9   0      415.61      428.74     11.63 o
  10   9   0      235.12      225.21      8.75 o
  11   9   0      176.22      171.79     10.51 o
  12   9   0       17.79       13.38      5.53 o
   0  10   0      170.34      173.52      7.94 o
   1  10   0       76.04       79.38      3.41 o
   2  10   0      147.79      146.59      4.32 o
   3  10   0       64.57       60.71      3.03 o
   4  10   0       28.30       32.77      3.07 o
   5  10   0      277.35      279.52      7.72 o
   6  10   0      235.02      206.91      7.40 o
   7  10   0      649.63      621.03     13.91 o
   8  10   0       70.29       62.88     10.38 o
   9  10   0        3.16        5.46      3.39 o
  10  10   0        2.13        1.66      3.97 o
  11  10   0        4.13        2.18      6.01 o
  12  10   0        0.11       -2.57      4.92 o
   1  11   0        9.20        7.54      2.14 o
   2  11   0      324.72      344.30      6.99 o
   3  11   0      541.01      556.22      9.35 o
   4  11   0      973.66      944.58     15.22 o
   5  11   0      413.62      425.16      8.87 o
   6  11   0      230.35      226.18      7.71 o
   7  11   0       96.67      110.43      7.10 o
   8  11   0        1.00        1.01      3.18 o
   9  11   0       70.50       77.23      6.81 o
  10  11   0       69.27       84.03     10.26 o
  11  11   0        3.57        1.99      4.85 o
   0  12   0        0.32       -0.25      3.36 o
   1  12   0      484.51      487.37      9.59 o
   2  12   0      203.19      185.96      5.46 o
   3  12   0       27.13       39.73      3.39 o
   4  12   0        2.02       -3.09      3.45 o
   5  12   0       97.02       90.04      6.68 o
   6  12   0      463.98      427.08     10.54 o
   7  12   0       22.04       15.06      4.10 o
   8  12   0        7.02        8.02      4.30 o
   9  12   0       71.63       69.56     15.40 o
  10  12   0       67.14       85.42      8.67 o
   1  13   0        7.21        2.92      2.82 o
   2  13   0        8.35        4.53      2.58 o
   3  13   0       82.71       75.06      5.53 o
   4  13   0      211.47      199.57     10.50 o
   5  13   0      547.50      511.20     11.89 o
   6  13   0       36.12       44.56      4.57 o
   7  13   0       12.78       14.65      5.31 o
   8  13   0       12.11        8.21      5.20 o
   9  13   0        4.39       -1.60      4.66 o
   0  14   0       17.24       25.88      5.05 o
   1  14   0       30.69       20.54      4.43 o
   2  14   0      109.24      101.69      7.44 o
   3  14   0       49.76       52.08      5.14 o
   4  14   0       40.83       48.63      5.70 o
   5  14   0      158.50      171.93      8.07 o
   6  14   0       57.15       64.50      7.40 o
   7  14   0        0.46        9.91      5.19 o
   8  14   0       75.57      113.13     11.38 o
   1  15   0        6.71       18.75      5.25 o
   2  15   0       28.17       28.24      5.12 o
   3  15   0        0.83       -1.81      3.47 o
   4  15   0       27.28       48.82      7.01 o
   5  15   0       89.47      117.86      9.37 o
   6  15   0        9.64       22.44      6.08 o
   7  15   0        1.53        7.13      5.44 o
   0  16   0       10.66       11.99      6.11 o
   1  16   0        8.72       16.89      5.73 o
   2  16   0        0.89       -3.46      5.62 o
   3  16   0       12.20       12.16      5.39 o
   4  16   0        0.19       -3.78      4.36 o
   5  16   0        0.01        0.66      4.74 o
   1  17   0       10.83        6.35      6.35 o
   2  17   0        0.72        4.26      6.41 o
 -15   1   1      117.62      152.60     13.65 o
 -14   1   1       19.87       21.21      5.01 o
 -13   1   1       23.27       32.72      5.25 o
 -12   1   1       46.43       47.89      4.53 o
 -11   1   1      170.58      144.49      6.17 o
 -10   1   1      819.64      822.17     14.46 o
  -9   1   1        3.56        3.31      2.07 o
  -8   1   1      881.43      964.61     14.20 o
  -7   1   1        3.58        0.57      1.49 o
  -6   1   1     2833.73     2910.72     31.17 o
  -5   1   1      156.27      167.80      3.16 o
  -4   1   1     2736.32     2783.19     24.52 o
  -3   1   1    25320.44    25641.30    210.40 o
  -2   1   1     6768.69     6718.60     58.43 o
  -1   1   1     6546.02     5497.09    139.21 o
   1   1   1      233.35      201.08      2.31 o
   2   1   1     1807.10     1626.98     14.17 o
   3   1   1    23316.21    23727.57    203.83 o
   4   1   1     3754.04     3560.39     30.70 o
   5   1   1      595.07      611.49      7.76 o
   6   1   1        6.94       11.87      1.55 o
   7   1   1     5833.85     6065.58     58.20 o
   8   1   1        0.44        3.83      1.86 o
   9   1   1      277.97      299.57      7.59 o
  10   1   1       39.47       45.79      3.78 o
  11   1   1      320.48      321.30      8.79 o
  12   1   1       78.48       76.42      5.19 o
  13   1   1       15.65        8.35      4.38 o
  14   1   1        8.59       21.81      8.02 o
 -15   2   1       74.98       93.89     15.93 o
 -14   2   1        2.57        7.04      4.47 o
 -13   2   1        3.09        3.79      3.79 o
 -12   2   1      131.44      133.58      6.48 o
 -11   2   1      252.94      269.73      7.69 o
 -10   2   1      984.37      940.13     17.07 o
  -9   2   1      190.23      168.75      5.50 o
  -8   2   1      794.61      762.99     12.11 o
  -7   2   1     1059.77     1038.49     18.75 o
  -6   2   1     1345.22     1284.83     15.54 o
  -5   2   1      213.86      219.38      3.71 o
  -4   2   1     1005.31      956.40      9.64 o
  -3   2   1     1729.49     1704.45     16.16 o
  -2   2   1     2711.57     2566.29     30.23 o
  -1   2   1       98.29      105.13      1.80 o
   0   2   1    14135.42    14191.94    123.67 o
   1   2   1      289.87      250.44      2.84 o
   2   2   1    13336.44    12942.32    102.25 o
   3   2   1      912.81      871.37      8.46 o
   4   2   1      250.02      237.53      3.66 o
   5   2   1     2116.13     2247.80     24.10 o
   6   2   1     5284.19     5412.42     51.86 o
   7   2   1        1.47        0.29      1.48 o
   8   2   1      307.72      295.76      6.63 o
   9   2   1      107.48       89.53      4.10 o
  10   2   1      315.65      293.29      7.51 o
  11   2   1      541.62      571.72     12.17 o
  12   2   1        2.47        2.24      2.88 o
  13   2   1        3.61        0.03      3.72 o
  14   2   1      194.45      219.44     16.27 o
 -15   3   1       40.71       63.59     10.78 o
 -14   3   1        0.05       -1.86      4.66 o
 -13   3   1      141.92      140.23      8.07 o
 -12   3   1      383.51      387.43     11.25 o
 -11   3   1       69.14       63.93      4.44 o
 -10   3   1     1734.33     1663.72     22.98 o
  -9   3   1      260.38      251.38      6.65 o
  -8   3   1        0.26        1.73      1.85 o
  -7   3   1      135.40      126.07      4.22 o
  -6   3   1      956.39     1062.99     14.45 o
  -5   3   1     3350.28     3607.02     33.40 o
  -4   3   1      844.75      808.73      8.99 o
  -3   3   1      591.32      562.93      6.28 o
  -2   3   1      829.94      747.43      7.85 o
  -1   3   1     2169.16     2024.90     19.56 o
   0   3   1     8108.45     7645.70     63.61 o
   1   3   1     3989.09     3806.66     30.88 o
   2   3   1      784.16      755.38      7.10 o
   3   3   1     2676.09     2458.26     20.71 o
   4   3   1     1018.27      939.24     10.01 o
   5   3   1       11.59        6.18      1.38 o
   6   3   1       19.93       16.94      1.79 o
   7   3   1      511.42      546.45      8.62 o
   8   3   1        1.26       -0.32      1.68 o
   9   3   1       60.27       58.62      3.60 o
  10   3   1       23.31       22.33      3.24 o
  11   3   1       26.25       20.99      3.51 o
  12   3   1      149.21      145.23      6.61 o
  13   3   1        0.99        3.42      3.93 o
  14   3   1       18.82       15.91      7.48 o
 -14   4   1      131.22      155.21     10.74 o
 -13   4   1       19.71       11.36      4.18 o
 -12   4   1       19.23       19.88      4.15 o
 -11   4   1      305.94      313.89      9.07 o
 -10   4   1      281.86      273.32      7.51 o
  -9   4   1        1.70        0.28      2.07 o
  -8   4   1       12.71       12.26      2.23 o
  -7   4   1       38.15       41.06      3.04 o
  -6   4   1      591.69      612.45     10.84 o
  -5   4   1       66.20       60.04      3.60 o
  -4   4   1      786.93      797.50      8.68 o
  -3   4   1        0.04        1.47      0.76 o
  -2   4   1      271.23      284.73      4.05 o
  -1   4   1      747.23      718.35      7.71 o
   0   4   1      125.13      124.31      3.04 o
   1   4   1     3998.89     3679.99     31.46 o
   2   4   1     1926.26     1921.17     16.50 o
   3   4   1      106.51       84.60      1.97 o
   4   4   1     4130.06     4134.34     42.13 o
   5   4   1      880.42      954.04     11.30 o
   6   4   1      122.05       96.24      3.23 o
   7   4   1      282.39      285.58      6.29 o
   8   4   1       30.13       35.29      2.90 o
   9   4   1       85.13      103.35      5.81 o
  10   4   1       88.00       84.10      4.85 o
  11   4   1       50.97       43.99      4.18 o
  12   4   1      817.37      824.03     17.81 o
  13   4   1      146.49      154.68     10.05 o
  14   4   1       11.32       15.46      7.85 o
 -14   5   1        0.05       -4.35      4.63 o
 -13   5   1        5.10        8.44      4.12 o
 -12   5   1      108.76      100.96      6.42 o
 -11   5   1        0.16       -2.78      2.78 o
 -10   5   1      491.36      473.65     10.15 o
  -9   5   1      119.98      124.45      5.78 o
  -8   5   1       43.60       46.28      3.50 o
  -7   5   1      115.62      109.86      4.53 o
  -6   5   1        0.37        3.67      1.79 o
  -5   5   1       49.24       50.12      2.44 o
  -4   5   1      660.85      728.05      8.57 o
  -3   5   1      211.85      199.03      3.89 o
  -2   5   1      196.21      218.54      3.69 o
  -1   5   1        5.13        5.29      1.37 o
   0   5   1     4713.67     4476.05     36.82 o
   1   5   1      135.92      140.76      2.55 o
   2   5   1      399.30      367.90      4.49 o
   3   5   1      920.95      887.38      9.21 o
   4   5   1      172.04      188.03      4.15 o
   5   5   1        5.73        8.14      1.64 o
   6   5   1        1.07       -1.20      1.43 o
   7   5   1        0.03       -1.63      1.63 o
   8   5   1       57.78       62.39      3.79 o
   9   5   1       12.30       15.37      3.28 o
  10   5   1      148.04      149.45      6.06 o
  11   5   1       28.86       29.93      3.99 o
  12   5   1       80.97       98.25      7.34 o
  13   5   1        5.76       10.70      6.91 o
  14   5   1      265.01      321.03     21.51 o
 -14   6   1        3.88        4.32      5.58 o
 -13   6   1       73.58       58.61     11.01 o
 -12   6   1      108.45      116.73      7.55 o
 -11   6   1        0.46       -2.99      2.99 o
 -10   6   1       95.17       90.76      5.00 o
  -9   6   1      436.08      436.60     11.21 o
  -8   6   1       40.53       46.12      4.21 o
  -7   6   1       21.66       17.58      2.71 o
  -6   6   1     1045.24     1071.55     14.76 o
  -5   6   1        5.80        5.55      1.39 o
  -4   6   1      586.04      633.36      9.32 o
  -3   6   1      983.75      983.84     12.43 o
  -2   6   1      277.77      315.66      4.90 o
  -1   6   1      172.86      162.32      3.39 o
   0   6   1     3868.08     3969.69     34.78 o
   1   6   1       57.18       65.90      2.04 o
   2   6   1      538.09      548.47      7.24 o
   3   6   1      142.49      110.87      2.70 o
   4   6   1        6.86        3.99      1.49 o
   5   6   1      128.59       95.06      3.52 o
   6   6   1      745.45      781.27     11.95 o
   7   6   1      252.02      291.68      7.30 o
   8   6   1        5.18        2.77      2.20 o
   9   6   1        1.13       -2.28      2.56 o
  10   6   1      339.36      307.45      8.74 o
  11   6   1      434.47      454.83     11.09 o
  12   6   1       93.20      101.20      7.61 o
  13   6   1       13.77       18.39     12.24 o
 -13   7   1        4.77        5.11      5.39 o
 -12   7   1       11.39        8.98      4.04 o
 -11   7   1       35.70       36.64      5.51 o
 -10   7   1        0.69       -3.04      3.09 o
  -9   7   1      496.54      489.10     14.92 o
  -8   7   1        8.77       15.26      2.87 o
  -7   7   1      198.14      202.71      7.53 o
  -6   7   1      104.52      117.72      4.12 o
  -5   7   1        2.28        1.61      1.38 o
  -4   7   1     1244.38     1238.02     17.93 o
  -3   7   1      150.18      198.22      7.14 o
  -2   7   1        7.52        8.03      1.32 o
  -1   7   1      613.72      590.58      8.64 o
   0   7   1     1449.72     1537.19     19.01 o
   1   7   1     2251.23     2362.98     24.24 o
   2   7   1       34.40       25.70      1.81 o
   3   7   1       29.32       33.11      2.06 o
   4   7   1       83.20       85.98      2.83 o
   5   7   1        8.64       12.13      2.06 o
   6   7   1       13.36       17.69      2.58 o
   7   7   1       45.84       48.84      3.57 o
   8   7   1      209.52      212.07      7.37 o
   9   7   1      305.08      315.90      9.76 o
  10   7   1      121.73      119.09      6.34 o
  11   7   1       19.87       18.56      6.84 o
  12   7   1       17.44       14.10      4.60 o
  13   7   1       29.94       29.59     11.73 o
 -13   8   1       73.42       72.96     14.66 o
 -12   8   1      154.07      175.58     10.76 o
 -11   8   1        3.35        6.94      4.00 o
 -10   8   1       63.36       63.09      5.64 o
  -9   8   1      822.21      761.29     14.74 o
  -8   8   1       16.91       16.84      3.29 o
  -7   8   1        7.59        5.27      2.13 o
  -6   8   1        3.89        7.95      1.89 o
  -5   8   1       55.84       61.54      3.38 o
  -4   8   1      193.62      232.39      6.26 o
  -3   8   1      147.98      163.45      5.16 o
  -2   8   1       15.03       17.58      1.72 o
  -1   8   1     1656.52     1798.76     22.38 o
   0   8   1       55.10       59.06      2.97 o
   1   8   1      468.74      525.04      7.69 o
   2   8   1     2748.69     2875.18     29.34 o
   3   8   1      449.15      455.08      7.41 o
   4   8   1       69.35       66.48      3.36 o
   5   8   1       39.86       45.11      3.30 o
   6   8   1       17.74       11.54      2.44 o
   7   8   1      328.45      332.93      9.12 o
   8   8   1      262.64      267.71      8.52 o
   9   8   1        0.35        4.46      3.14 o
  10   8   1        0.12        3.33      3.24 o
  11   8   1        4.00        3.10      3.92 o
  12   8   1        0.67       -1.71      4.44 o
  13   8   1        0.03        0.94      6.71 o
 -13   9   1       19.68       19.24      6.41 o
 -12   9   1        0.69        9.83      5.39 o
 -11   9   1       37.65       48.18      5.77 o
 -10   9   1        1.01        4.40      3.39 o
  -9   9   1       54.78       67.35      5.41 o
  -8   9   1      422.61      423.99     11.09 o
  -7   9   1       31.74       36.73      5.30 o
  -6   9   1        5.40        4.59      2.24 o
  -5   9   1       73.70       62.46      3.62 o
  -4   9   1        0.78       -0.07      1.87 o
  -3   9   1        0.71       -1.60      1.60 o
  -2   9   1       15.77       13.71      1.83 o
  -1   9   1      168.23      205.58      6.64 o
   0   9   1      142.29      156.36      5.09 o
   1   9   1      118.65      123.73      3.96 o
   2   9   1      397.92      379.88      6.93 o
   3   9   1      515.85      491.43      8.16 o
   4   9   1      149.07      150.07      4.94 o
   5   9   1       96.03       95.73      4.56 o
   6   9   1      126.19      121.06      5.19 o
   7   9   1     1520.15     1507.30     24.78 o
   8   9   1       27.09       21.69      3.83 o
   9   9   1        6.95        5.14      3.98 o
  10   9   1        1.26       -2.86      3.54 o
  11   9   1       34.20       32.88      5.37 o
  12   9   1        2.67        2.58      4.91 o
 -12  10   1        2.94        5.57      5.32 o
 -11  10   1       90.45       84.11      8.40 o
 -10  10   1      128.54      116.15      8.47 o
  -9  10   1       23.45       31.96      4.58 o
  -8  10   1       23.58       18.54      4.45 o
  -7  10   1      532.26      506.50     11.54 o
  -6  10   1       12.55       16.04      2.93 o
  -5  10   1        0.13       -1.93      2.22 o
  -4  10   1       29.43       26.36      2.91 o
  -3  10   1      124.01      116.32      5.11 o
  -2  10   1       81.46       89.82      3.40 o
  -1  10   1      200.28      198.82      5.67 o
   0  10   1      417.89      416.64      8.93 o
   1  10   1      881.26      902.89     12.71 o
   2  10   1      183.59      180.94      5.35 o
   3  10   1       61.56       57.20      3.00 o
   4  10   1      125.09      117.95      3.87 o
   5  10   1      102.42       93.38      4.59 o
   6  10   1       10.31        8.95      3.18 o
   7  10   1      357.68      351.14     10.05 o
   8  10   1       78.94       77.75      5.53 o
   9  10   1       46.11       50.74      5.84 o
  10  10   1        0.47        5.32      3.97 o
  11  10   1        7.42        5.85      6.66 o
  12  10   1        6.61       13.39      7.00 o
 -11  11   1       21.11        7.63      5.49 o
 -10  11   1      145.50      153.39     10.15 o
  -9  11   1       98.75      107.32      7.40 o
  -8  11   1       54.75       53.45      5.18 o
  -7  11   1        2.02       -2.29      4.10 o
  -6  11   1        0.38       -2.39      2.39 o
  -5  11   1      481.19      493.10     11.14 o
  -4  11   1       30.62       37.10      3.52 o
  -3  11   1       21.30       24.58      3.06 o
  -2  11   1       43.66       43.75      2.98 o
  -1  11   1       31.64       30.31      3.19 o
   0  11   1        0.05        1.63      2.08 o
   1  11   1        1.11        0.67      1.92 o
   2  11   1       21.83       20.97      2.42 o
   3  11   1     1018.14     1038.84     14.46 o
   4  11   1       28.15       22.97      2.78 o
   5  11   1      111.36      123.17      5.25 o
   6  11   1      264.34      263.62      8.81 o
   7  11   1       40.66       27.10      4.28 o
   8  11   1       38.51       30.52      5.15 o
   9  11   1        6.26       -0.72      3.60 o
  10  11   1        9.91       15.16      5.46 o
  11  11   1        0.61        2.37      5.03 o
 -11  12   1       63.31       56.03      9.59 o
 -10  12   1       30.91       33.29      6.84 o
  -9  12   1       38.04       52.20      7.17 o
  -8  12   1       16.51       10.03      4.07 o
  -7  12   1       32.27       38.37      4.85 o
  -6  12   1        0.00        1.49      3.16 o
  -5  12   1       65.76       72.91      5.46 o
  -4  12   1      125.61      123.54      5.99 o
  -3  12   1       29.93       33.47      3.52 o
  -2  12   1        2.82        1.58      1.98 o
  -1  12   1       14.96       17.33      2.70 o
   0  12   1        7.07        0.91      2.22 o
   1  12   1       57.59       59.71      3.73 o
   2  12   1       71.18       68.29      3.70 o
   3  12   1        7.20        7.64      2.41 o
   4  12   1      539.79      521.52     10.61 o
   5  12   1      256.42      241.18      7.77 o
   6  12   1       63.25       69.12      5.49 o
   7  12   1      140.64      125.19      7.79 o
   8  12   1      148.62      157.59      8.81 o
   9  12   1       39.43       31.24      6.39 o
  10  12   1        0.61        4.27      5.76 o
 -10  13   1       12.09       12.12      5.53 o
  -9  13   1       84.63       81.40     10.80 o
  -8  13   1        0.73        6.30      5.07 o
  -7  13   1       10.51        7.97      4.23 o
  -6  13   1      245.69      255.21      9.91 o
  -5  13   1      518.68      515.09     13.19 o
  -4  13   1       62.08       52.79      5.18 o
  -3  13   1       10.86       10.81      3.53 o
  -2  13   1       59.38       69.66      5.31 o
  -1  13   1      103.67      126.37      5.91 o
   0  13   1      231.56      246.67      8.07 o
   1  13   1      243.38      230.77      7.74 o
   2  13   1        2.34       -3.07      3.07 o
   3  13   1      165.84      163.84      6.03 o
   4  13   1        9.78        6.45      3.40 o
   5  13   1       19.01       29.66      3.97 o
   6  13   1       54.30       56.90      6.19 o
   7  13   1       37.81       46.86      5.90 o
   8  13   1       47.97       50.61      7.16 o
   9  13   1       68.08       73.47      8.34 o
  -8  14   1        2.86        7.63      5.58 o
  -7  14   1       31.42       35.42      6.62 o
  -6  14   1       15.43       19.22      4.37 o
  -5  14   1        7.76       15.77      4.49 o
  -4  14   1        5.44        2.60      4.13 o
  -3  14   1       13.73        9.51      5.93 o
  -2  14   1       77.41       54.86      5.62 o
  -1  14   1      205.10      188.97      8.70 o
   0  14   1        0.24        5.50      3.19 o
   1  14   1       48.98       34.14      4.14 o
   2  14   1      215.40      187.16      8.68 o
   3  14   1       10.85        6.93      3.61 o
   4  14   1       82.53       80.65      6.90 o
   5  14   1       30.83       28.73      5.29 o
   6  14   1        0.22        1.10      7.82 o
   7  14   1       20.07       18.44      5.65 o
   8  14   1       21.33       33.16      6.70 o
  -7  15   1        0.04        2.05      5.13 o
  -6  15   1        9.57        8.02      5.22 o
  -5  15   1       31.20       36.36      9.90 o
  -4  15   1        3.39       -3.76      3.76 o
  -3  15   1       25.48       21.23      4.73 o
  -2  15   1       33.92       27.62      5.49 o
  -1  15   1       28.09       29.31      4.50 o
   0  15   1       13.83       12.10      3.76 o
   1  15   1       59.24       47.19      6.37 o
   2  15   1       10.79       15.72      5.19 o
   3  15   1       19.76       10.92      5.67 o
   4  15   1       10.81       16.10      5.98 o
   5  15   1        4.54        0.62      4.75 o
   6  15   1       16.41       18.42      6.42 o
   7  15   1       13.08       10.78      6.51 o
  -5  16   1        1.13        0.51      6.67 o
  -4  16   1        9.61        6.49      6.16 o
  -3  16   1        1.93        2.23      5.46 o
  -2  16   1        0.00       -4.00      4.00 o
  -1  16   1       22.09       18.12      5.43 o
   0  16   1        2.01        7.23      4.95 o
   1  16   1        0.58       -0.55      4.38 o
   2  16   1        6.45        5.05      4.96 o
   3  16   1        0.23        4.57      4.74 o
   4  16   1        4.39       -4.27      4.27 o
   5  16   1        0.00        2.65      5.14 o
  -2  17   1       14.12        9.18      6.43 o
  -1  17   1        2.94        8.43      6.10 o
   0  17   1        2.48       -4.92      4.92 o
   1  17   1        6.44        5.45      7.90 o
   2  17   1        5.04        7.14      6.24 o
 -15   0   2       12.55       22.79      7.58 o
 -14   0   2       18.59       12.52      7.73 o
 -13   0   2       70.23       65.34      9.03 o
 -12   0   2        9.57        9.99      4.72 o
 -11   0   2     1687.70     1674.29     42.44 o
 -10   0   2     6427.93     6200.07    106.19 o
  -9   0   2      708.41      666.76     15.29 o
  -8   0   2       15.62       13.30      2.84 o
  -7   0   2       49.65       70.41      4.61 o
  -6   0   2     3439.87     3488.58     52.21 o
  -5   0   2      304.66      369.52      7.92 o
  -4   0   2      180.30      148.75      4.04 o
  -3   0   2     2396.64     2290.71     30.17 o
  -2   0   2     2325.91     2022.54     21.97 o
  -1   0   2    21411.78    22693.34    261.30 o
   0   0   2     4618.92     4472.24     76.79 o
   1   0   2     5371.53     5134.81     75.17 o
   2   0   2    12644.57    12033.36    148.07 o
   3   0   2    19631.20    20488.26    279.13 o
   4   0   2    12438.44    12218.79    149.64 o
   5   0   2      562.23      540.81     12.53 o
   6   0   2     1118.05      934.62     16.65 o
   7   0   2     6224.28     6332.77     90.56 o
   8   0   2      500.46      503.51     13.53 o
   9   0   2       12.90        9.50      3.59 o
  10   0   2      926.98      863.07     21.14 o
  11   0   2     1438.08     1371.69     35.43 o
  12   0   2      252.81      264.69     11.78 o
  13   0   2        0.81       -6.03      6.03 o
  14   0   2      223.08      249.96     22.79 o
 -15   1   2        9.89        8.66      5.72 o
 -14   1   2        9.12       10.03      4.35 o
 -13   1   2       33.37       29.43      5.46 o
 -12   1   2      473.54      467.07     11.36 o
 -11   1   2        6.69        3.17      2.71 o
 -10   1   2        0.04       -2.32      2.44 o
  -9   1   2      112.61      125.51      7.29 o
  -8   1   2      320.53      299.38      6.79 o
  -7   1   2       93.15       82.41      3.40 o
  -6   1   2      571.11      620.06      9.57 o
  -5   1   2      693.88      684.41      7.73 o
  -4   1   2       67.32       53.06      1.74 o
  -3   1   2     1360.45     1380.75     12.80 o
  -2   1   2     3060.73     2818.11     24.14 o
  -1   1   2       14.50       14.71      0.70 o
   0   1   2    15248.90    15884.04    141.86 o
   1   1   2    12664.92    12547.80    123.68 o
   2   1   2      853.18      756.09      7.04 o
   3   1   2    10318.50    10066.32     92.04 o
   4   1   2      601.52      537.45      5.93 o
   5   1   2      173.58      188.68      3.67 o
   6   1   2      179.81      177.39      3.86 o
   7   1   2      621.07      559.48      8.55 o
   8   1   2      825.55      808.69     12.29 o
   9   1   2      147.89      138.20      5.15 o
  10   1   2      135.28      137.76      5.71 o
  11   1   2     1367.03     1383.56     21.67 o
  12   1   2      123.61      132.51      6.96 o
  13   1   2       11.88       10.18      4.56 o
  14   1   2        5.35        4.98      6.96 o
 -15   2   2       10.94        6.03      5.65 o
 -14   2   2        1.51        9.23      4.34 o
 -13   2   2       28.03       17.45      4.53 o
 -12   2   2      596.05      597.78     14.19 o
 -11   2   2      314.49      316.41      9.21 o
 -10   2   2        0.01        2.41      3.02 o
  -9   2   2     1728.59     1749.45     23.22 o
  -8   2   2      115.75      100.24      4.11 o
  -7   2   2      119.89      110.13      6.19 o
  -6   2   2      666.74      650.09      9.95 o
  -5   2   2        0.08        1.34      0.97 o
  -4   2   2      559.17      576.97      8.19 o
  -3   2   2     6890.02     6782.23     59.37 o
  -2   2   2     2713.38     2623.98     33.88 o
  -1   2   2     1771.15     1692.15     14.76 o
   0   2   2     5131.60     5161.12     37.45 o
   1   2   2       52.72       46.11      1.24 o
   2   2   2     1059.23     1053.93      9.67 o
   3   2   2     1503.84     1430.49     14.35 o
   4   2   2        7.09       13.44      1.07 o
   5   2   2     3382.19     3585.94     36.80 o
   6   2   2      981.96      952.24     11.39 o
   7   2   2        0.01       -1.28      1.28 o
   8   2   2      147.14      153.53      6.61 o
   9   2   2      363.87      361.62      8.36 o
  10   2   2        0.00        0.88      2.29 o
  11   2   2       28.57       29.95      4.15 o
  12   2   2        2.57        2.40      3.28 o
  13   2   2       51.58       55.71      7.60 o
  14   2   2       43.97       47.15     21.67 o
 -15   3   2        1.86       -3.85      5.47 o
 -14   3   2        1.05       11.26      4.59 o
 -13   3   2        1.60       -3.40      3.40 o
 -12   3   2      181.59      172.42      7.75 o
 -11   3   2      249.69      252.62      7.55 o
 -10   3   2       35.31       37.65      3.56 o
  -9   3   2      345.26      344.87      7.92 o
  -8   3   2      316.06      302.63      6.93 o
  -7   3   2      151.99      180.97      6.32 o
  -6   3   2      456.54      463.07      8.03 o
  -5   3   2     1548.76     1470.85     21.46 o
  -4   3   2      400.09      366.04      4.87 o
  -3   3   2      104.82      100.02      2.44 o
  -2   3   2      368.45      384.58      4.57 o
  -1   3   2     7248.41     7127.78     59.35 o
   0   3   2     3168.38     3018.70     24.82 o
   1   3   2     3070.79     3080.53     26.34 o
   2   3   2      180.06      156.28      2.32 o
   3   3   2      872.13      895.00      9.26 o
   4   3   2      286.47      262.98      4.48 o
   5   3   2      850.69      924.03     11.44 o
   6   3   2      148.32      134.29      3.63 o
   7   3   2      190.99      196.99      4.74 o
   8   3   2       89.62       82.67      3.44 o
   9   3   2      241.26      248.32      6.92 o
  10   3   2       31.37       31.34      3.50 o
  11   3   2      146.79      142.13      6.04 o
  12   3   2       51.37       52.89      5.26 o
  13   3   2       30.44       19.44      5.88 o
  14   3   2       15.60       19.05      7.78 o
 -14   4   2       10.38        9.71      4.62 o
 -13   4   2       10.86       21.83      4.71 o
 -12   4   2        9.95        6.26      3.82 o
 -11   4   2       10.38        5.09      3.13 o
 -10   4   2      100.80      115.78      5.17 o
  -9   4   2      308.36      320.41      7.65 o
  -8   4   2      141.20      130.06      7.50 o
  -7   4   2        5.83        9.25      2.64 o
  -6   4   2       46.76       48.91      3.30 o
  -5   4   2     2872.02     2921.62     33.35 o
  -4   4   2     1172.28     1126.84     12.04 o
  -3   4   2      133.50      117.35      2.67 o
  -2   4   2      595.80      549.51      6.73 o
  -1   4   2       22.16       21.93      1.05 o
   0   4   2        0.90        0.49      0.60 o
   1   4   2      322.60      327.36      3.89 o
   2   4   2     1810.84     1827.46     16.51 o
   3   4   2        0.01        2.84      0.88 o
   4   4   2     1021.46     1149.96     12.68 o
   5   4   2     1363.85     1384.78     16.45 o
   6   4   2        3.17       -0.60      1.37 o
   7   4   2       45.81       50.68      2.95 o
   8   4   2      147.56      147.50      6.75 o
   9   4   2        0.10       -0.52      2.10 o
  10   4   2      255.63      261.29      7.57 o
  11   4   2       27.30       36.91      5.25 o
  12   4   2       26.61       33.03      4.67 o
  13   4   2       11.12       12.53      5.58 o
  14   4   2       31.83       30.55      8.80 o
 -14   5   2        4.54        7.68      6.49 o
 -13   5   2       74.84       96.52      7.99 o
 -12   5   2       15.98       20.72      4.71 o
 -11   5   2      152.77      145.27      8.52 o
 -10   5   2      355.51      346.64      8.61 o
  -9   5   2      299.33      287.86      7.39 o
  -8   5   2      447.15      444.87      8.97 o
  -7   5   2       12.31       17.48      2.81 o
  -6   5   2      511.00      552.01     10.99 o
  -5   5   2      908.29      989.71     13.69 o
  -4   5   2      726.27      719.10      9.42 o
  -3   5   2      265.76      284.80      4.83 o
  -2   5   2     2677.44     2652.52     27.76 o
  -1   5   2      215.29      235.35      3.72 o
   0   5   2     3457.94     3453.54     29.95 o
   1   5   2       18.31       24.85      1.29 o
   2   5   2      960.28      974.64      9.72 o
   3   5   2      280.85      298.88      4.75 o
   4   5   2     1662.49     1692.63     17.86 o
   5   5   2      571.68      591.26      8.58 o
   6   5   2      240.51      264.22      5.47 o
   7   5   2       54.00       57.89      2.96 o
   8   5   2        1.02       -2.04      2.04 o
   9   5   2        0.33       -0.92      2.15 o
  10   5   2       13.70        8.26      2.85 o
  11   5   2      335.61      332.13     10.41 o
  12   5   2        1.12        0.60      3.86 o
  13   5   2       61.78       64.71      8.20 o
  14   5   2        1.17        4.11      6.60 o
 -14   6   2        0.11       -2.75      4.97 o
 -13   6   2        3.00        3.11      4.17 o
 -12   6   2        1.97       -2.60      3.52 o
 -11   6   2       60.05       43.42      4.86 o
 -10   6   2      144.50      125.41      5.57 o
  -9   6   2       61.91       53.77      3.89 o
  -8   6   2        1.28       -1.18      2.15 o
  -7   6   2      365.79      371.87      8.49 o
  -6   6   2      306.61      325.49      6.49 o
  -5   6   2        8.24       10.50      1.45 o
  -4   6   2       37.35       45.51      2.64 o
  -3   6   2       83.70       73.42      2.98 o
  -2   6   2     3887.83     3995.85     41.08 o
  -1   6   2      430.95      536.90      8.39 o
   0   6   2      498.11      484.49      6.59 o
   1   6   2      486.76      526.70      6.96 o
   2   6   2     2673.60     2898.36     28.65 o
   3   6   2      164.87      144.04      3.38 o
   4   6   2      238.08      254.60      4.95 o
   5   6   2     1360.88     1404.24     18.27 o
   6   6   2     1454.74     1423.38     18.64 o
   7   6   2       42.60       40.43      3.49 o
   8   6   2      172.49      164.99      6.11 o
   9   6   2       34.89       28.35      3.67 o
  10   6   2        4.82        0.19      2.59 o
  11   6   2       31.99       38.55      4.85 o
  12   6   2        2.95        7.41      5.09 o
  13   6   2        4.89        6.36      6.59 o
 -14   7   2        0.03       -0.07      4.99 o
 -13   7   2        3.33       -0.66      4.13 o
 -12   7   2        0.62       -3.62      3.62 o
 -11   7   2      176.85      173.06      9.46 o
 -10   7   2      239.93      258.34      9.12 o
  -9   7   2      587.88      535.65     11.70 o
  -8   7   2        0.38       -0.89      2.57 o
  -7   7   2      440.78      443.55      8.41 o
  -6   7   2        4.26        7.44      1.55 o
  -5   7   2       13.75       18.03      2.28 o
  -4   7   2      145.93      141.51      4.74 o
  -3   7   2      139.37      133.50      4.15 o
  -2   7   2     2722.26     3019.06     32.37 o
  -1   7   2      296.23      349.41      6.11 o
   0   7   2       13.57       24.21      2.00 o
   1   7   2      718.28      665.04      9.12 o
   2   7   2       73.29       83.67      2.86 o
   3   7   2      446.86      470.03      6.84 o
   4   7   2      140.87      136.51      4.41 o
   5   7   2      929.76      874.73     12.79 o
   6   7   2      334.92      382.83      8.25 o
   7   7   2        0.29        0.52      2.07 o
   8   7   2      149.15      155.04      6.30 o
   9   7   2      686.04      673.04     14.26 o
  10   7   2      201.94      187.14      9.11 o
  11   7   2      108.06      105.75      7.26 o
  12   7   2        5.07        1.56      4.80 o
  13   7   2        3.94       -6.16      6.16 o
 -13   8   2       51.45       69.61      9.67 o
 -12   8   2       22.81       15.89      4.82 o
 -11   8   2        0.01        9.21      4.20 o
 -10   8   2     2477.36     2549.08     39.16 o
  -9   8   2        0.59        2.25      3.23 o
  -8   8   2        0.12       -1.19      2.48 o
  -7   8   2     1296.79     1305.26     21.29 o
  -6   8   2       59.59       51.77      3.47 o
  -5   8   2        3.53        3.68      2.06 o
  -4   8   2        2.92        1.42      1.84 o
  -3   8   2      560.53      542.32     10.01 o
  -2   8   2      136.56      129.88      5.04 o
  -1   8   2        6.33        9.19      3.01 o
   0   8   2      361.01      406.21      6.91 o
   1   8   2      683.11      726.87      9.61 o
   2   8   2       36.62       33.57      2.14 o
   3   8   2      745.96      666.78      9.06 o
   4   8   2       63.06       55.10      3.23 o
   5   8   2       89.60       94.74      3.91 o
   6   8   2       30.26       28.08      3.29 o
   7   8   2        0.00       -0.69      2.51 o
   8   8   2      205.55      203.42      7.86 o
   9   8   2        0.03        0.28      2.78 o
  10   8   2       35.87       35.98      5.19 o
  11   8   2       71.27       56.31      6.02 o
  12   8   2       23.04       23.00      6.31 o
 -13   9   2        2.67        7.11      5.59 o
 -12   9   2        0.68       -0.03      4.89 o
 -11   9   2      162.32      176.54      9.23 o
 -10   9   2      663.69      664.32     17.07 o
  -9   9   2       50.19       58.17      5.37 o
  -8   9   2      462.66      464.65     11.07 o
  -7   9   2       54.20       52.96      4.29 o
  -6   9   2      792.31      825.17     13.60 o
  -5   9   2      233.49      213.39      6.51 o
  -4   9   2       64.85       59.04      3.76 o
  -3   9   2        1.53        0.84      1.69 o
  -2   9   2      809.92      840.28     12.86 o
  -1   9   2      988.40     1019.48     14.69 o
   0   9   2      866.67      926.57     12.53 o
   1   9   2      960.33     1015.01     12.72 o
   2   9   2        0.04        0.09      1.50 o
   3   9   2      478.26      459.47      7.44 o
   4   9   2      585.30      635.94     10.08 o
   5   9   2      545.01      568.73     11.94 o
   6   9   2        2.53       -0.95      3.71 o
   7   9   2       94.34       90.95      5.73 o
   8   9   2      135.31      139.48      6.52 o
   9   9   2        8.46        1.98      3.48 o
  10   9   2        0.09       -0.18      3.61 o
  11   9   2        0.33       -3.34      3.71 o
  12   9   2        4.17       -5.64      5.64 o
 -12  10   2       32.67       38.01      7.26 o
 -11  10   2        2.16        4.43      4.67 o
 -10  10   2       39.65       37.56      7.05 o
  -9  10   2      140.02      121.66      7.48 o
  -8  10   2      531.21      552.11     25.25 o
  -7  10   2       65.38       64.12      4.80 o
  -6  10   2       87.35       87.85      4.68 o
  -5  10   2       22.56       17.20      3.05 o
  -4  10   2      178.34      192.09      7.14 o
  -3  10   2       33.98       36.37      3.05 o
  -2  10   2        9.59       11.58      1.76 o
  -1  10   2       67.41       60.57      3.49 o
   0  10   2      198.73      207.88      5.63 o
   1  10   2      260.68      266.73      7.27 o
   2  10   2      346.54      341.86      6.82 o
   3  10   2      351.12      328.34      7.13 o
   4  10   2      636.82      635.58     10.09 o
   5  10   2      826.63      843.13     16.03 o
   6  10   2      775.81      746.00     15.03 o
   7  10   2        0.29       -1.81      2.94 o
   8  10   2       95.25      100.34      6.90 o
   9  10   2       12.44        9.37      4.02 o
  10  10   2      164.36      167.52      8.94 o
  11  10   2       16.74        8.85      7.44 o
 -11  11   2        0.25        0.17      4.93 o
 -10  11   2        0.02        0.96      4.33 o
  -9  11   2       12.78       12.71      5.03 o
  -8  11   2       11.41       10.54      4.20 o
  -7  11   2      787.90      798.33     15.30 o
  -6  11   2      836.28      818.94     15.23 o
  -5  11   2        2.22        1.70      2.83 o
  -4  11   2      181.76      185.70      6.23 o
  -3  11   2      368.85      355.70      8.26 o
  -2  11   2      132.23      152.55      4.32 o
  -1  11   2      154.64      165.87      5.99 o
   0  11   2      205.86      178.76      5.51 o
   1  11   2       41.89       35.59      3.16 o
   2  11   2        7.97        7.92      2.28 o
   3  11   2        0.16        0.44      2.56 o
   4  11   2        0.93        3.05      2.23 o
   5  11   2      315.38      309.11      9.12 o
   6  11   2      286.89      272.03      8.96 o
   7  11   2      106.51       96.30      6.75 o
   8  11   2        4.17        1.44      3.74 o
   9  11   2       49.80       54.38      6.14 o
  10  11   2      221.04      238.47     10.95 o
  11  11   2       29.71       43.97     14.28 o
 -11  12   2       46.51       67.53      8.32 o
 -10  12   2       28.91       34.50      7.67 o
  -9  12   2       55.12       71.22      6.84 o
  -8  12   2        5.63        3.98      3.85 o
  -7  12   2      114.64      116.65      6.65 o
  -6  12   2      157.71      159.03      6.81 o
  -5  12   2       51.57       47.66      4.95 o
  -4  12   2      194.81      216.02      7.72 o
  -3  12   2      702.03      682.80     12.61 o
  -2  12   2      219.05      233.39      5.66 o
  -1  12   2        0.46        0.62      2.54 o
   0  12   2      139.76      147.56      5.76 o
   1  12   2       15.82       14.91      2.83 o
   2  12   2       20.27       30.09      3.19 o
   3  12   2      275.45      244.47      6.83 o
   4  12   2      167.24      150.63      5.41 o
   5  12   2       73.78       68.98      5.33 o
   6  12   2        3.60        4.02      3.92 o
   7  12   2       38.38       47.56      5.63 o
   8  12   2       88.96       85.56      8.75 o
   9  12   2      114.95      117.65      9.03 o
  10  12   2        3.94       -0.73      6.44 o
 -10  13   2       21.60       21.26      6.32 o
  -9  13   2       16.22       18.85      5.75 o
  -8  13   2       70.11       80.44      7.05 o
  -7  13   2       29.86       37.53      4.80 o
  -6  13   2       95.14       89.66      6.46 o
  -5  13   2       40.69       39.87      7.91 o
  -4  13   2       74.17       62.84      8.62 o
  -3  13   2       97.67       77.42      5.67 o
  -2  13   2      178.44      163.45      7.28 o
  -1  13   2       32.79       30.82      3.58 o
   0  13   2       18.48       11.40      3.37 o
   1  13   2       76.09       61.23      4.66 o
   2  13   2      353.16      372.18      9.81 o
   3  13   2       16.54       15.84      3.26 o
   4  13   2       16.38       16.71      4.26 o
   5  13   2        7.72       13.89      4.36 o
   6  13   2      155.05      145.99      8.45 o
   7  13   2        8.96        8.34      4.32 o
   8  13   2       30.96       48.20      6.84 o
   9  13   2        5.30        8.92      5.09 o
  -9  14   2       26.11       16.89     10.80 o
  -8  14   2        0.12       -0.39      4.93 o
  -7  14   2        0.74       -0.09      3.68 o
  -6  14   2       12.82       10.64      4.02 o
  -5  14   2        1.38       -0.46      4.01 o
  -4  14   2       62.66       53.23      5.86 o
  -3  14   2      350.89      293.71     10.73 o
  -2  14   2       45.51       43.29      5.36 o
  -1  14   2       17.53       11.85      3.68 o
   0  14   2        0.57        5.18      3.17 o
   1  14   2        7.12        7.33      3.14 o
   2  14   2        4.62        6.18      3.56 o
   3  14   2        4.63        7.73      3.92 o
   4  14   2       17.75       24.81      4.88 o
   5  14   2      118.46      114.00      7.86 o
   6  14   2        5.91       -0.12      3.91 o
   7  14   2       18.39       18.07      5.75 o
   8  14   2        1.38        3.36      5.03 o
  -7  15   2       14.06       17.06      7.60 o
  -6  15   2        5.43        4.85      4.43 o
  -5  15   2        0.01        0.97      4.39 o
  -4  15   2        0.76       -3.83      3.83 o
  -3  15   2       27.90       26.85      8.37 o
  -2  15   2       24.52       27.42      5.67 o
  -1  15   2        0.75        5.26      4.60 o
   0  15   2      249.40      250.57      9.89 o
   1  15   2      143.38      153.86      9.78 o
   2  15   2        0.23        1.30      4.16 o
   3  15   2        6.85        8.96      4.73 o
   4  15   2        1.14        8.23      4.83 o
   5  15   2        0.35        4.61      4.83 o
   6  15   2       18.30        6.88      8.17 o
  -5  16   2        3.17        6.38      6.28 o
  -4  16   2        4.53       -3.49      5.70 o
  -3  16   2        0.22        1.39      4.78 o
  -2  16   2        2.97        0.71      4.06 o
  -1  16   2        8.88       12.66      5.15 o
   0  16   2        4.47        2.81      4.59 o
   1  16   2        0.02        4.39      8.71 o
   2  16   2      103.16      113.81      9.23 o
   3  16   2       23.58       22.18      7.64 o
   4  16   2        1.58        0.41      4.95 o
   5  16   2        3.31       -4.79      4.79 o
  -2  17   2        0.28        2.55      6.01 o
  -1  17   2        1.48       10.10      5.44 o
   0  17   2        0.60        1.23      4.87 o
   1  17   2        0.35        1.68      4.84 o
 -15   1   3       34.60       38.85      7.69 o
 -14   1   3        6.98        6.99      4.22 o
 -13   1   3        8.93        5.98      3.93 o
 -12   1   3       62.71       67.01      6.67 o
 -11   1   3      377.03      375.71      9.09 o
 -10   1   3      337.44      337.11      8.19 o
  -9   1   3     1623.65     1654.76     22.20 o
  -8   1   3      289.03      333.24      7.70 o
  -7   1   3     1781.50     1813.93     24.43 o
  -6   1   3      736.72      827.45     11.56 o
  -5   1   3      158.34      156.78      3.30 o
  -4   1   3      840.25      874.53      8.25 o
  -3   1   3     7518.74     7461.64     57.44 o
  -2   1   3     9753.35    10097.03     77.11 o
  -1   1   3    29453.36    31083.02    260.81 o
   0   1   3    35443.13    37539.03    368.25 o
   1   1   3     3150.65     3082.81     31.55 o
   2   1   3       10.58       18.68      1.29 o
   3   1   3     1954.96     2000.49     20.30 o
   4   1   3     1634.19     1606.83     18.27 o
   5   1   3     1581.51     1591.34     18.89 o
   6   1   3      864.07      809.81     10.49 o
   7   1   3       98.58       86.47      3.13 o
   8   1   3      190.23      211.93      5.18 o
   9   1   3      397.03      408.22      8.84 o
  10   1   3      533.37      485.91     10.26 o
  11   1   3      473.14      519.95     12.74 o
  12   1   3      123.20      145.34     11.01 o
  13   1   3        0.00        0.95      3.98 o
  14   1   3       47.40       59.23      9.97 o
 -15   2   3        2.77       -4.15      4.15 o
 -14   2   3       30.66       21.17      5.11 o
 -13   2   3       81.78       86.32      6.83 o
 -12   2   3        0.03       -3.37      3.37 o
 -11   2   3      706.94      705.69     13.09 o
 -10   2   3       65.79       66.97      4.15 o
  -9   2   3        4.21        3.31      2.24 o
  -8   2   3       10.69       11.46      2.18 o
  -7   2   3      333.93      420.25      7.89 o
  -6   2   3     1148.45     1138.58     15.06 o
  -5   2   3     9179.46     9371.81     92.30 o
  -4   2   3        0.00        1.33      0.91 o
  -3   2   3    16239.50    16601.04    143.82 o
  -2   2   3     4410.73     4421.68     39.20 o
  -1   2   3     4340.39     4226.84     37.94 o
   0   2   3    11573.94    11601.75     97.77 o
   1   2   3    21717.94    21825.49    203.34 o
   2   2   3      102.29       96.75      2.03 o
   3   2   3      809.97      817.53      7.88 o
   4   2   3     3324.76     3222.39     30.75 o
   5   2   3     1730.15     1753.42     20.65 o
   6   2   3       97.36       85.64      2.73 o
   7   2   3      539.28      533.42      7.79 o
   8   2   3       47.70       39.58      2.79 o
   9   2   3      861.15      848.02     14.31 o
  10   2   3       96.48       93.39      4.70 o
  11   2   3        6.23        6.57      3.47 o
  12   2   3        7.93        3.55      4.01 o
  13   2   3       92.00      102.74      8.52 o
  14   2   3        9.82        8.18     10.53 o
 -15   3   3       45.73       58.62      7.07 o
 -14   3   3       19.97       18.67      4.95 o
 -13   3   3        1.73       -3.15      3.57 o
 -12   3   3        1.04        3.15      3.67 o
 -11   3   3      223.20      205.55      6.91 o
 -10   3   3      343.53      367.25      8.64 o
  -9   3   3      144.02      143.51      6.97 o
  -8   3   3      196.87      182.38      5.40 o
  -7   3   3      228.11      242.44      5.86 o
  -6   3   3       83.32       64.30      2.83 o
  -5   3   3     1045.01     1105.43     13.49 o
  -4   3   3      909.11      920.92     10.56 o
  -3   3   3     4879.61     4963.61     56.65 o
  -2   3   3      204.26      193.77      3.05 o
  -1   3   3      149.35      151.52      2.09 o
   0   3   3      443.65      446.36      4.56 o
   1   3   3     5307.86     5262.67     44.37 o
   2   3   3      161.78      132.36      2.03 o
   3   3   3     2913.04     2998.42     25.90 o
   4   3   3      379.25      414.82      6.73 o
   5   3   3     5407.72     5830.78     62.50 o
   6   3   3       12.13       16.26      1.69 o
   7   3   3        7.15       10.23      1.89 o
   8   3   3      744.31      767.49     13.25 o
   9   3   3      772.80      740.51     13.05 o
  10   3   3      182.41      166.74      6.06 o
  11   3   3      182.38      201.62      9.02 o
  12   3   3       34.51       35.01      5.60 o
  13   3   3       39.97       22.64      6.17 o
  14   3   3       20.56       21.53      8.15 o
 -14   4   3       56.95       77.63      7.22 o
 -13   4   3       40.04       33.04      5.32 o
 -12   4   3      197.23      170.14     11.02 o
 -11   4   3      709.04      681.68     15.11 o
 -10   4   3        2.04        2.88      2.48 o
  -9   4   3      565.29      580.03     10.87 o
  -8   4   3       48.22       45.93      3.21 o
  -7   4   3       13.49       10.09      2.01 o
  -6   4   3     1936.20     1973.80     30.27 o
  -5   4   3      103.71      120.82      4.03 o
  -4   4   3     1446.61     1396.18     17.15 o
  -3   4   3     1437.73     1388.85     13.76 o
  -2   4   3       25.20       18.10      1.07 o
  -1   4   3     3377.15     3204.03     27.72 o
   0   4   3      674.21      626.43      5.98 o
   1   4   3      517.39      480.32      5.03 o
   2   4   3      741.69      731.02      7.74 o
   3   4   3     1184.40     1233.24     11.72 o
   4   4   3      154.11      144.56      3.48 o
   5   4   3       36.15       41.35      2.32 o
   6   4   3      185.33      165.89      5.86 o
   7   4   3      133.51      133.53      4.54 o
   8   4   3       79.86       79.59      3.94 o
   9   4   3       69.17       64.93      3.98 o
  10   4   3      125.75      123.10      5.40 o
  11   4   3      288.27      283.76     11.72 o
  12   4   3        0.31       -1.01      4.27 o
  13   4   3       63.11       47.56     10.68 o
 -14   5   3        0.03       -0.45      4.28 o
 -13   5   3        0.15        5.15      4.08 o
 -12   5   3      535.58      512.04     14.79 o
 -11   5   3       18.07       22.39      4.17 o
 -10   5   3       84.06       84.99      4.73 o
  -9   5   3       10.11       11.22      2.60 o
  -8   5   3      216.43      220.69      6.17 o
  -7   5   3      111.15       99.88      4.40 o
  -6   5   3      121.26      132.65      4.68 o
  -5   5   3      239.06      236.90      5.15 o
  -4   5   3        1.41        0.57      1.05 o
  -3   5   3      615.69      643.18      9.26 o
  -2   5   3       55.51       54.03      1.95 o
  -1   5   3        3.53        3.17      0.81 o
   0   5   3        0.38       -0.36      0.60 o
   1   5   3        1.34        1.28      0.97 o
   2   5   3        2.47        1.44      0.84 o
   3   5   3       38.70       47.97      2.12 o
   4   5   3     2509.74     2575.51     28.23 o
   5   5   3       72.68       66.29      2.68 o
   6   5   3       87.55       91.42      5.52 o
   7   5   3       16.97       17.99      2.25 o
   8   5   3      133.66      132.64      5.48 o
   9   5   3      227.57      221.54      6.76 o
  10   5   3        0.39        2.01      3.56 o
  11   5   3        7.60        9.11      3.68 o
  12   5   3      161.80      161.48      9.18 o
  13   5   3       38.42       44.54      7.59 o
 -14   6   3        3.09        2.83      4.78 o
 -13   6   3       28.82       33.83      5.63 o
 -12   6   3      117.10      114.01      7.65 o
 -11   6   3      175.70      177.01      8.59 o
 -10   6   3      225.71      198.79      7.81 o
  -9   6   3       99.54       88.57      5.83 o
  -8   6   3      481.39      504.77     10.66 o
  -7   6   3       47.54       55.35      3.72 o
  -6   6   3       17.21       28.55      2.65 o
  -5   6   3      666.63      736.24     12.25 o
  -4   6   3      258.81      283.01      5.99 o
  -3   6   3      351.83      320.21      6.59 o
  -2   6   3       20.81       20.49      1.83 o
  -1   6   3      248.57      267.55      4.18 o
   0   6   3     1635.28     1645.21     17.26 o
   1   6   3        0.00       -0.35      0.90 o
   2   6   3      309.45      367.30      5.64 o
   3   6   3        0.38       -0.86      0.86 o
   4   6   3       72.40       79.73      2.91 o
   5   6   3       20.25       15.24      2.05 o
   6   6   3       62.53       57.99      3.28 o
   7   6   3        7.10        8.39      2.16 o
   8   6   3       84.99       82.53      6.09 o
   9   6   3       76.23       69.27      7.97 o
  10   6   3      418.22      400.24     11.05 o
  11   6   3       12.26       21.99      5.84 o
  12   6   3        4.65        0.31      5.60 o
  13   6   3        3.38       11.03      5.47 o
 -14   7   3       42.86       41.56      7.31 o
 -13   7   3      229.04      242.17     13.98 o
 -12   7   3       94.57      108.29      7.69 o
 -11   7   3      195.25      187.48     12.19 o
 -10   7   3      152.61      131.87      6.87 o
  -9   7   3      182.45      204.23      6.73 o
  -8   7   3      636.97      612.81     12.29 o
  -7   7   3      432.27      456.37      8.42 o
  -6   7   3      530.26      491.13      9.85 o
  -5   7   3      347.32      366.33      8.11 o
  -4   7   3      240.74      264.96      6.01 o
  -3   7   3      176.43      187.64      6.26 o
  -2   7   3     1003.78     1043.61     14.04 o
  -1   7   3      597.43      557.90      7.88 o
   0   7   3      634.32      749.88     10.59 o
   1   7   3      451.50      470.88      7.42 o
   2   7   3      424.89      388.69      5.68 o
   3   7   3      967.38     1005.03     12.62 o
   4   7   3      124.50      116.83      3.79 o
   5   7   3        7.34        5.71      1.79 o
   6   7   3       40.03       42.55      3.14 o
   7   7   3        8.55        9.00      2.36 o
   8   7   3       53.57       54.61      4.23 o
   9   7   3        0.74        4.37      3.34 o
  10   7   3       38.93       37.37      4.95 o
  11   7   3      162.20      157.87     10.81 o
  12   7   3       35.64       43.48      7.05 o
  13   7   3        6.67        0.60      6.28 o
 -13   8   3       29.66       29.13      5.85 o
 -12   8   3       38.70       58.54      6.41 o
 -11   8   3        0.38       -1.16      4.34 o
 -10   8   3      346.86      352.47     11.91 o
  -9   8   3       69.14       84.22      5.89 o
  -8   8   3        8.69        3.48      2.77 o
  -7   8   3        2.80        0.55      2.45 o
  -6   8   3       17.51       16.11      2.51 o
  -5   8   3       21.97       25.24      2.84 o
  -4   8   3      169.85      152.12      7.11 o
  -3   8   3      571.25      625.62     10.24 o
  -2   8   3       73.25       85.31      3.27 o
  -1   8   3     1236.01     1316.10     17.16 o
   0   8   3      919.16      946.71     13.08 o
   1   8   3      148.75      188.41      4.47 o
   2   8   3     1762.15     1812.29     19.69 o
   3   8   3      696.92      700.96     12.66 o
   4   8   3      256.32      278.13      6.09 o
   5   8   3      865.19      869.59     12.81 o
   6   8   3       26.50       27.30      3.00 o
   7   8   3      548.27      520.63     11.46 o
   8   8   3        0.10       -1.97      2.53 o
   9   8   3        0.04        5.36      4.26 o
  10   8   3       36.12       29.48      4.97 o
  11   8   3       17.38        5.30      4.70 o
  12   8   3        0.72       -3.87      4.49 o
 -13   9   3       22.13       16.04      6.17 o
 -12   9   3       17.89       40.66      6.02 o
 -11   9   3        3.52        3.26      3.93 o
 -10   9   3       26.62       40.43      5.61 o
  -9   9   3      439.69      418.25     15.47 o
  -8   9   3       40.57       41.04      4.61 o
  -7   9   3      892.99      892.68     15.93 o
  -6   9   3      666.24      646.16     11.69 o
  -5   9   3        0.52       -1.15      2.01 o
  -4   9   3      513.91      517.04     10.39 o
  -3   9   3      203.55      193.37      5.48 o
  -2   9   3      262.76      271.17      6.33 o
  -1   9   3       56.47       52.32      2.89 o
   0   9   3       52.97       45.89      2.71 o
   1   9   3      286.10      291.47      5.91 o
   2   9   3      815.05      831.70     12.27 o
   3   9   3       98.76       97.97      3.35 o
   4   9   3      739.64      788.40     11.46 o
   5   9   3       12.93       13.45      2.71 o
   6   9   3       57.29       61.45      4.29 o
   7   9   3      180.16      177.60      7.82 o
   8   9   3       56.88       62.40      5.58 o
   9   9   3        1.16       -3.02      3.02 o
  10   9   3       80.54       66.70      6.33 o
  11   9   3        0.70        6.85      4.85 o
  12   9   3        8.14       10.64      5.77 o
 -12  10   3        0.52       -2.74      4.21 o
 -11  10   3       52.85       41.58      6.00 o
 -10  10   3       37.79       30.53      5.24 o
  -9  10   3       20.88       22.86      4.80 o
  -8  10   3       21.78       29.39      5.09 o
  -7  10   3      345.36      332.94      9.19 o
  -6  10   3       18.25       19.83      4.36 o
  -5  10   3       25.48       22.17      3.33 o
  -4  10   3       69.01       67.95      3.90 o
  -3  10   3       76.80       69.16      3.82 o
  -2  10   3      373.12      391.34      8.17 o
  -1  10   3       18.18        9.67      2.07 o
   0  10   3      135.78      133.12      4.92 o
   1  10   3      230.89      241.24     11.93 o
   2  10   3        0.07        0.86      1.51 o
   3  10   3       15.09        9.36      1.90 o
   4  10   3      840.97      860.85     14.31 o
   5  10   3       13.06        8.88      2.63 o
   6  10   3      167.37      173.23      8.64 o
   7  10   3      107.59      111.48     10.87 o
   8  10   3       53.13       57.07      6.43 o
   9  10   3       10.74       10.71      4.25 o
  10  10   3       66.62       77.72      8.26 o
  11  10   3        4.70        0.16      9.49 o
 -11  11   3       28.45       23.54      5.27 o
 -10  11   3      135.00      131.81      8.39 o
  -9  11   3        2.95        1.07      4.12 o
  -8  11   3        3.07        6.16      3.74 o
  -7  11   3        0.22       -2.01      3.14 o
  -6  11   3      900.56      917.71     18.19 o
  -5  11   3        3.03       -2.65      2.65 o
  -4  11   3     1414.28     1428.52     20.59 o
  -3  11   3      109.81      106.14      4.81 o
  -2  11   3       66.16       61.25      4.13 o
  -1  11   3        9.08       11.59      2.72 o
   0  11   3      127.73      134.61      5.29 o
   1  11   3        1.58       -0.36      2.13 o
   2  11   3      292.59      262.29      9.09 o
   3  11   3      129.64      125.55      4.74 o
   4  11   3      163.00      161.25      5.86 o
   5  11   3      110.72      122.23      5.30 o
   6  11   3       93.19       95.47      6.55 o
   7  11   3      199.02      205.78      9.09 o
   8  11   3       12.73        4.36      3.77 o
   9  11   3       43.97       44.70      5.70 o
  10  11   3       24.70       37.76     15.14 o
 -11  12   3       12.52       17.12      7.93 o
 -10  12   3       55.48       61.37      6.68 o
  -9  12   3       59.18       65.76      7.90 o
  -8  12   3       49.17       33.87      5.82 o
  -7  12   3        5.65        5.39      3.42 o
  -6  12   3       54.80       44.31      5.46 o
  -5  12   3      142.53      137.85      7.59 o
  -4  12   3     1447.44     1373.75     23.91 o
  -3  12   3     1048.13     1027.94     17.77 o
  -2  12   3      143.74      135.30      8.25 o
  -1  12   3       16.91       13.39      3.02 o
   0  12   3        2.04       -2.24      2.24 o
   1  12   3       34.28       49.34      3.93 o
   2  12   3       34.25       38.56      3.88 o
   3  12   3      654.42      664.05     14.34 o
   4  12   3      573.74      546.10     12.45 o
   5  12   3      301.79      287.41      8.97 o
   6  12   3      270.56      268.85     10.42 o
   7  12   3       90.11      104.77      7.18 o
   8  12   3        1.37        1.00      3.81 o
   9  12   3       41.35       41.95      7.07 o
  10  12   3        2.51       -2.72      9.29 o
 -10  13   3        0.76       -5.46      5.46 o
  -9  13   3        6.78       -2.62      4.69 o
  -8  13   3       19.13       29.05      5.25 o
  -7  13   3      313.86      325.35     13.39 o
  -6  13   3       14.73       14.57      4.38 o
  -5  13   3        0.04       -3.43      3.43 o
  -4  13   3      126.93      124.32      7.33 o
  -3  13   3        0.03       -1.49      3.23 o
  -2  13   3      103.39       82.98      9.52 o
  -1  13   3       20.53        4.96      3.20 o
   0  13   3        8.58        2.54      2.95 o
   1  13   3        4.36       13.07      3.41 o
   2  13   3        5.83        9.40      3.62 o
   3  13   3        4.04        3.63      3.17 o
   4  13   3      435.64      463.55     11.72 o
   5  13   3       42.06       51.20      5.94 o
   6  13   3       78.35       77.92     10.28 o
   7  13   3       54.42       67.34      6.73 o
   8  13   3       34.16       36.92      5.81 o
   9  13   3        1.65        5.33     10.22 o
  -8  14   3       91.80       98.56     11.10 o
  -7  14   3       24.06       25.55      5.27 o
  -6  14   3        2.81        5.45      4.64 o
  -5  14   3       89.17       96.01      9.40 o
  -4  14   3       22.94       23.93      4.85 o
  -3  14   3        4.70        4.65      3.79 o
  -2  14   3       11.12       15.95      4.63 o
  -1  14   3        1.57        5.00      3.80 o
   0  14   3        1.09        3.84      3.65 o
   1  14   3        0.94       -3.14      3.14 o
   2  14   3       22.67       12.91      3.86 o
   3  14   3       94.55       90.42      7.99 o
   4  14   3      135.27      135.82      8.10 o
   5  14   3       82.09       81.02      6.95 o
   6  14   3       64.59       64.38      6.61 o
   7  14   3        2.00        4.66      4.25 o
  -7  15   3       20.54       15.27      5.12 o
  -6  15   3       18.91       14.26      5.47 o
  -5  15   3        1.71        1.73      4.57 o
  -4  15   3        0.90       -0.12      4.38 o
  -3  15   3        3.50        5.19      4.63 o
  -2  15   3        0.01       -3.14      3.73 o
  -1  15   3        0.99        1.96      3.77 o
   0  15   3        5.43        7.03      6.61 o
   1  15   3        7.05       10.02      4.68 o
   2  15   3       46.75       53.28      6.88 o
   3  15   3       36.93       23.22      5.65 o
   4  15   3       21.30       22.88      5.25 o
   5  15   3       33.28       37.90      5.77 o
   6  15   3       27.12       19.96      6.17 o
  -5  16   3        4.77        8.33      5.88 o
  -4  16   3        4.21        4.70      4.97 o
  -3  16   3       25.30       10.00      4.85 o
  -2  16   3        2.50        1.93      4.08 o
  -1  16   3        5.19        0.73      4.07 o
   0  16   3       13.69       20.64      5.81 o
   1  16   3        0.84        1.76      4.81 o
   2  16   3       16.46       26.74      7.88 o
   3  16   3        2.24       10.24      5.18 o
   4  16   3       15.91       17.79      6.06 o
 -15   0   4        0.45        3.66      6.36 o
 -14   0   4       22.35       23.77      8.47 o
 -13   0   4        1.59       -0.58      5.35 o
 -12   0   4      735.75      682.64     23.96 o
 -11   0   4      189.98      181.18      9.71 o
 -10   0   4       45.09       47.33      5.05 o
  -9   0   4     2151.07     2236.63     43.13 o
  -8   0   4      499.71      537.37     14.59 o
  -7   0   4     3979.50     4129.60     61.93 o
  -6   0   4     1595.48     1686.56     24.64 o
  -5   0   4      219.58      251.30      6.08 o
  -4   0   4      248.59      242.29      4.91 o
  -3   0   4      432.35      431.96      6.76 o
  -2   0   4      800.22      750.98      9.02 o
  -1   0   4        0.65       -0.66      0.66 o
   0   0   4    29545.48    31958.47   1155.69 o
   1   0   4    11842.36    11308.75    314.80 o
   2   0   4     3914.26     3692.49     60.11 o
   3   0   4     5895.63     5999.49     96.41 o
   4   0   4      692.32      666.60      9.87 o
   5   0   4      253.48      275.83      6.48 o
   6   0   4      814.79      762.45     16.72 o
   7   0   4     1695.33     1835.76     34.76 o
   8   0   4       33.72       40.60      5.00 o
   9   0   4       24.39       28.26      5.49 o
  10   0   4      833.15      777.75     19.30 o
  11   0   4      985.69      930.48     29.67 o
  12   0   4       49.00       49.36     10.90 o
  13   0   4      113.30       95.05     11.53 o
  14   0   4        0.44        0.68      9.32 o
 -15   1   4       57.45       60.77      7.18 o
 -14   1   4        5.90        2.00      4.12 o
 -13   1   4       32.34       31.35      5.21 o
 -12   1   4      117.91      111.04      7.11 o
 -11   1   4      120.18      130.05      5.69 o
 -10   1   4      286.56      271.51      7.28 o
  -9   1   4     1404.81     1410.00     21.15 o
  -8   1   4      129.10      121.79      4.76 o
  -7   1   4      308.88      330.43      7.67 o
  -6   1   4      860.56     1007.47     11.51 o
  -5   1   4      306.56      327.28      5.03 o
  -4   1   4     2843.28     2838.72     24.07 o
  -3   1   4     7022.00     6769.81     54.40 o
  -2   1   4     2556.87     2562.91     20.43 o
  -1   1   4      887.21      837.66      7.56 o
   0   1   4      241.46      265.57      4.65 o
   1   1   4    14557.52    13932.24    175.19 o
   2   1   4     1560.37     1415.21     15.99 o
   3   1   4       44.91       39.16      1.34 o
   4   1   4     1125.61     1052.59     11.50 o
   5   1   4     2151.32     2104.25     24.04 o
   6   1   4     1091.79     1058.97     13.85 o
   7   1   4      171.52      197.75      5.05 o
   8   1   4       82.02       68.97      3.45 o
   9   1   4       79.07       69.28      3.60 o
  10   1   4      290.20      276.58      7.45 o
  11   1   4      322.98      330.86     11.79 o
  12   1   4      124.15      102.07      7.48 o
  13   1   4       80.09       81.31      8.83 o
 -15   2   4        0.19        2.91      4.47 o
 -14   2   4        2.63       -3.81      3.81 o
 -13   2   4       37.12       35.10      5.46 o
 -12   2   4       76.69       81.27      6.52 o
 -11   2   4       10.13        9.61      3.02 o
 -10   2   4       19.83       15.20      2.79 o
  -9   2   4      626.46      592.12     12.04 o
  -8   2   4        1.79       -1.49      1.49 o
  -7   2   4        0.38       -1.45      1.45 o
  -6   2   4     1452.68     1563.62     20.03 o
  -5   2   4    10970.20    11550.91    106.92 o
  -4   2   4     4648.34     4587.64     41.48 o
  -3   2   4      213.58      235.55      3.41 o
  -2   2   4      814.45      797.95      7.10 o
  -1   2   4     2821.56     2761.10     23.90 o
   0   2   4     1599.37     1685.57     17.97 o
   1   2   4     2515.19     2314.88     22.40 o
   2   2   4      495.70      482.07      5.39 o
   3   2   4      445.80      407.30      6.88 o
   4   2   4      302.19      371.21      5.00 o
   5   2   4      307.91      311.23      5.41 o
   6   2   4      474.29      438.26      7.79 o
   7   2   4      446.43      452.46      7.88 o
   8   2   4      162.19      145.57      5.22 o
   9   2   4       52.87       60.56      3.89 o
  10   2   4       55.86       59.74      4.91 o
  11   2   4      872.96      890.64     20.56 o
  12   2   4        6.32        5.42      3.87 o
  13   2   4        1.05       -0.49      4.04 o
 -15   3   4       17.90       25.91      5.86 o
 -14   3   4        9.22       11.44      4.73 o
 -13   3   4       28.84       25.26      4.84 o
 -12   3   4      142.84      143.42      7.90 o
 -11   3   4      495.74      488.13     12.33 o
 -10   3   4      105.18      122.97      5.82 o
  -9   3   4       15.70       23.47      3.13 o
  -8   3   4       53.45       50.04      3.21 o
  -7   3   4      201.26      224.79      6.38 o
  -6   3   4     4857.10     5047.97     71.51 o
  -5   3   4     1055.78     1119.58     12.27 o
  -4   3   4     1863.49     1830.05     19.00 o
  -3   3   4      115.28      124.49      2.77 o
  -2   3   4     5878.38     5936.95     47.73 o
  -1   3   4      708.52      724.26      7.31 o
   0   3   4      538.46      514.10      5.48 o
   1   3   4      481.46      490.48      6.28 o
   2   3   4     3118.43     3158.27     31.85 o
   3   3   4       43.86       30.81      1.53 o
   4   3   4     3406.97     3553.63     32.53 o
   5   3   4      470.61      519.62      7.69 o
   6   3   4      130.08      150.78      3.96 o
   7   3   4       51.70       51.41      2.75 o
   8   3   4       19.27       17.96      2.88 o
   9   3   4       59.92       58.14      4.28 o
  10   3   4       53.40       67.46      8.30 o
  11   3   4      894.29      889.06     20.60 o
  12   3   4       54.41       62.45      6.71 o
  13   3   4       20.16       17.86      5.38 o
 -14   4   4        0.08        3.40      4.54 o
 -13   4   4        7.43        3.00      4.37 o
 -12   4   4       36.61       16.91      4.55 o
 -11   4   4        2.68       -2.54      3.17 o
 -10   4   4       33.14       22.41      3.43 o
  -9   4   4      124.61      123.22      5.00 o
  -8   4   4      460.24      438.69      8.85 o
  -7   4   4      410.10      402.85      8.53 o
  -6   4   4       73.48       87.05      3.54 o
  -5   4   4      645.70      661.94      8.85 o
  -4   4   4      166.37      189.96      3.77 o
  -3   4   4       71.04       74.82      2.88 o
  -2   4   4      607.42      607.49      6.85 o
  -1   4   4     1830.08     1808.76     14.45 o
   0   4   4     1364.79     1332.81     13.12 o
   1   4   4        0.00        0.83      0.77 o
   2   4   4      752.52      695.48      8.51 o
   3   4   4     5942.27     6197.20     61.49 o
   4   4   4      146.37      193.93      3.54 o
   5   4   4       70.34       83.44      2.81 o
   6   4   4      138.42      146.59      4.08 o
   7   4   4       27.76       32.01      2.46 o
   8   4   4       97.67       92.87      5.01 o
   9   4   4      164.79      189.88     10.79 o
  10   4   4       47.75       48.49      4.60 o
  11   4   4       21.29       21.09      4.83 o
  12   4   4       87.98       72.01      6.84 o
  13   4   4        0.19       -4.52      4.52 o
 -14   5   4      139.58      153.06      9.42 o
 -13   5   4        1.92       -2.72      4.42 o
 -12   5   4      181.88      205.52      9.44 o
 -11   5   4      117.58       99.16      6.79 o
 -10   5   4      213.25      226.94      7.40 o
  -9   5   4      261.11      239.03      6.86 o
  -8   5   4        9.92        7.90      2.22 o
  -7   5   4      137.32      133.56      4.73 o
  -6   5   4       70.29       79.40      3.77 o
  -5   5   4      347.57      387.02      7.61 o
  -4   5   4     1517.41     1653.17     17.61 o
  -3   5   4       88.23       93.87      2.53 o
  -2   5   4        0.74        1.91      1.24 o
  -1   5   4      867.10      934.80      9.01 o
   0   5   4       62.44       66.33      2.18 o
   1   5   4       35.26       31.17      1.28 o
   2   5   4        0.07        0.41      0.88 o
   3   5   4      144.84      140.57      2.99 o
   4   5   4       43.64       41.02      1.86 o
   5   5   4     1054.34     1100.38     12.65 o
   6   5   4      607.26      631.98      9.75 o
   7   5   4      192.36      203.77      5.61 o
   8   5   4       18.93       19.81      2.76 o
   9   5   4       22.61       18.62      3.77 o
  10   5   4        0.07       -0.60      2.91 o
  11   5   4      298.97      302.30     15.95 o
  12   5   4        6.45       16.93      4.86 o
  13   5   4       12.24       16.39      6.74 o
 -14   6   4       10.55        3.35      4.61 o
 -13   6   4       53.81       65.83      6.84 o
 -12   6   4       65.15       58.28      6.24 o
 -11   6   4      118.15      134.16     12.19 o
 -10   6   4      193.15      183.10      9.16 o
  -9   6   4       15.62       10.59      2.73 o
  -8   6   4        5.24        8.06      2.44 o
  -7   6   4      336.66      347.96      8.32 o
  -6   6   4      322.30      337.94      9.67 o
  -5   6   4      799.57      849.59     11.93 o
  -4   6   4        8.55        9.97      1.81 o
  -3   6   4     1000.80     1039.82     13.01 o
  -2   6   4      278.39      309.17      4.91 o
  -1   6   4      449.99      414.14      5.71 o
   0   6   4     1490.05     1519.12     16.11 o
   1   6   4       69.39       54.07      1.92 o
   2   6   4      531.31      463.91      6.11 o
   3   6   4      176.72      152.27      3.67 o
   4   6   4        4.73        0.64      1.21 o
   5   6   4      509.23      535.26      8.58 o
   6   6   4      244.80      274.16      6.35 o
   7   6   4        7.41        2.81      1.89 o
   8   6   4        0.05       -2.15      2.15 o
   9   6   4       28.85       36.49      4.51 o
  10   6   4      169.96      161.27      8.49 o
  11   6   4       13.63        9.68      5.74 o
  12   6   4        9.25        6.50      5.28 o
  13   6   4       24.76       31.43      7.00 o
 -14   7   4        0.66       -3.34      4.30 o
 -13   7   4      168.86      179.95      9.60 o
 -12   7   4      104.92      119.25     11.09 o
 -11   7   4        5.08        9.19      5.01 o
 -10   7   4       39.10       30.74      4.81 o
  -9   7   4        1.21       -2.30      2.30 o
  -8   7   4      183.63      174.45      6.53 o
  -7   7   4        1.60       -2.00      2.00 o
  -6   7   4        0.00        0.06      1.92 o
  -5   7   4        0.01        0.77      1.76 o
  -4   7   4      401.37      400.26      8.12 o
  -3   7   4       62.10       70.33      4.46 o
  -2   7   4     1259.23     1306.60     14.59 o
  -1   7   4      187.22      217.92      4.32 o
   0   7   4        9.65       12.18      1.32 o
   1   7   4     2403.74     2405.08     22.13 o
   2   7   4       24.05       24.35      1.79 o
   3   7   4      225.20      232.11      4.80 o
   4   7   4       41.76       51.91      2.66 o
   5   7   4      317.18      327.97      6.54 o
   6   7   4      155.73      161.29      5.07 o
   7   7   4       10.63       16.29      2.59 o
   8   7   4       20.31       23.31      4.50 o
   9   7   4      358.04      332.16     10.81 o
  10   7   4        0.06        2.24      4.58 o
  11   7   4       76.33       79.49      7.01 o
  12   7   4       81.71       96.54     13.24 o
 -13   8   4        0.33       -0.10      4.37 o
 -12   8   4        5.15        5.89      4.36 o
 -11   8   4      314.68      336.64     12.03 o
 -10   8   4      126.82      122.43      7.51 o
  -9   8   4        5.44        2.15      3.16 o
  -8   8   4      161.53      150.66      6.31 o
  -7   8   4      148.68      150.76      5.55 o
  -6   8   4      255.34      253.77      7.48 o
  -5   8   4        3.44        2.17      2.08 o
  -4   8   4        7.44        5.66      1.86 o
  -3   8   4       31.64       34.55      2.90 o
  -2   8   4        4.39        3.88      1.27 o
  -1   8   4       18.06       20.87      1.74 o
   0   8   4      193.35      219.21      5.79 o
   1   8   4       76.46       83.70      3.41 o
   2   8   4       74.85       72.20      4.57 o
   3   8   4       17.00       14.25      1.89 o
   4   8   4      358.73      355.01      6.96 o
   5   8   4      308.10      304.72      6.60 o
   6   8   4       40.56       40.56      3.22 o
   7   8   4       49.83       51.37      6.72 o
   8   8   4      200.14      181.22      9.56 o
   9   8   4       48.32       60.43      5.65 o
  10   8   4        9.96        0.23      5.52 o
  11   8   4       32.10       26.00      6.00 o
  12   8   4       80.66       83.50      8.93 o
 -13   9   4       41.68       34.95      6.99 o
 -12   9   4       32.48       37.43      5.92 o
 -11   9   4       30.71       43.93      5.77 o
 -10   9   4       26.98       16.71      4.39 o
  -9   9   4       40.01       26.72      4.72 o
  -8   9   4      624.28      622.27     14.22 o
  -7   9   4     2265.65     2275.81     29.60 o
  -6   9   4      335.48      337.64      8.76 o
  -5   9   4       48.17       46.23      3.70 o
  -4   9   4        1.54        3.94      2.12 o
  -3   9   4      240.42      208.45      5.69 o
  -2   9   4      460.82      451.21      9.04 o
  -1   9   4       27.17       24.08      2.38 o
   0   9   4      107.60      123.94      4.17 o
   1   9   4      345.60      359.26      7.93 o
   2   9   4        1.53        0.40      1.20 o
   3   9   4      454.14      482.06      8.90 o
   4   9   4      371.86      396.27      8.17 o
   5   9   4      331.62      332.76     12.34 o
   6   9   4      678.56      645.66     12.99 o
   7   9   4        0.73       -1.56      4.09 o
   8   9   4      193.63      210.47      8.74 o
   9   9   4        4.69        9.46      4.86 o
  10   9   4        6.86        7.40      5.05 o
  11   9   4       11.67        6.15      5.11 o
 -12  10   4        2.45        8.99      5.55 o
 -11  10   4       15.20       17.24      4.82 o
 -10  10   4        4.14        2.37      3.88 o
  -9  10   4        5.13       -0.41      3.48 o
  -8  10   4      466.33      495.11     13.96 o
  -7  10   4      116.64      104.65      5.66 o
  -6  10   4     1036.34     1031.39     17.75 o
  -5  10   4      135.28      142.37      5.87 o
  -4  10   4        0.44       -0.14      2.20 o
  -3  10   4      279.65      299.19      7.74 o
  -2  10   4      193.27      197.76      6.64 o
  -1  10   4      353.44      350.92      7.68 o
   0  10   4      284.54      270.34      8.88 o
   1  10   4      172.04      165.07      7.62 o
   2  10   4      191.31      184.80      6.26 o
   3  10   4     1240.21     1248.28     17.65 o
   4  10   4      541.00      545.62     10.29 o
   5  10   4       89.20       85.06      4.90 o
   6  10   4      472.04      466.86     12.89 o
   7  10   4      331.37      321.19     11.15 o
   8  10   4        2.67       -2.91      3.64 o
   9  10   4       20.20       17.27      5.28 o
  10  10   4       47.07       52.41      7.33 o
  11  10   4        5.22       -1.77      4.94 o
 -11  11   4       99.34       88.47     18.15 o
 -10  11   4        0.07        9.17      4.29 o
  -9  11   4       23.62       34.56      5.19 o
  -8  11   4        0.00        0.76      3.20 o
  -7  11   4      291.65      289.59      9.62 o
  -6  11   4       34.25       48.29      5.37 o
  -5  11   4       13.66       14.79      3.46 o
  -4  11   4      543.65      512.17     11.22 o
  -3  11   4       57.49       56.51      4.24 o
  -2  11   4      118.96      129.70      5.51 o
  -1  11   4      480.67      489.70     11.06 o
   0  11   4      842.56      814.89     16.85 o
   1  11   4       35.98       28.02      3.53 o
   2  11   4      319.37      311.19      6.78 o
   3  11   4      165.73      159.08      5.53 o
   4  11   4     1673.58     1632.89     24.23 o
   5  11   4       73.36       71.93      5.51 o
   6  11   4       37.18       45.85      5.30 o
   7  11   4       73.16       75.21      6.23 o
   8  11   4       32.35       30.42      5.01 o
   9  11   4        3.41        2.22      4.70 o
  10  11   4       28.19       38.32      8.13 o
 -10  12   4       25.54       28.27      9.41 o
  -9  12   4        0.15       -1.85      4.48 o
  -8  12   4       38.14       52.50      5.38 o
  -7  12   4       58.66       62.89      5.52 o
  -6  12   4      191.83      211.78      9.11 o
  -5  12   4        4.17       12.62      5.40 o
  -4  12   4       74.99       69.67      6.07 o
  -3  12   4      154.27      159.30      8.00 o
  -2  12   4        3.77        5.29      2.71 o
  -1  12   4      193.22      174.14      6.40 o
   0  12   4      133.21      118.18      5.88 o
   1  12   4      407.30      394.40      9.99 o
   2  12   4       19.35       15.76      5.58 o
   3  12   4      223.64      238.34      8.13 o
   4  12   4        3.60        6.88      3.16 o
   5  12   4        0.07       -0.49      2.93 o
   6  12   4      191.59      182.93     10.93 o
   7  12   4        6.17        6.92      3.91 o
   8  12   4       43.62       48.81     11.79 o
   9  12   4       30.54       23.70      6.17 o
  -9  13   4        4.48        3.39      4.95 o
  -8  13   4        3.44        0.25      3.99 o
  -7  13   4       51.77       54.33      6.26 o
  -6  13   4       68.84       99.29     13.02 o
  -5  13   4      152.24      151.10     16.99 o
  -4  13   4      163.75      138.33      8.98 o
  -3  13   4       22.28       16.64      5.60 o
  -2  13   4      101.78       84.81      6.36 o
  -1  13   4      148.09      137.83      7.36 o
   0  13   4        0.01       -0.51      3.37 o
   1  13   4       97.48       90.56      6.18 o
   2  13   4        4.72       10.56      3.90 o
   3  13   4       35.07       38.27      4.50 o
   4  13   4        0.00        6.99      3.26 o
   5  13   4       26.84       30.21      4.22 o
   6  13   4        7.33        8.74      4.16 o
   7  13   4        6.92       10.89      5.26 o
   8  13   4       13.01        6.66      5.22 o
  -8  14   4       15.79       23.18      6.47 o
  -7  14   4        0.40       -0.73      3.79 o
  -6  14   4       19.39       23.84      5.68 o
  -5  14   4       10.79       11.59      5.13 o
  -4  14   4       60.73       55.42      6.94 o
  -3  14   4        4.91        5.80      4.41 o
  -2  14   4        0.00       -0.60      4.07 o
  -1  14   4        4.57        6.10      3.78 o
   0  14   4      186.38      177.92     12.15 o
   1  14   4      100.02       93.94      7.57 o
   2  14   4       17.34       17.68      4.14 o
   3  14   4        8.54        9.97      3.90 o
   4  14   4        1.10       -1.11      3.84 o
   5  14   4        0.12       -2.96      3.64 o
   6  14   4       30.03       27.58      5.44 o
   7  14   4       21.59       22.75      6.08 o
  -7  15   4       36.41       39.26      7.11 o
  -6  15   4       16.28       29.85      6.28 o
  -5  15   4       28.09       39.45      6.60 o
  -4  15   4        0.62       -2.40      4.25 o
  -3  15   4       28.10       23.38      5.09 o
  -2  15   4       15.67       10.93      4.29 o
  -1  15   4        3.15        6.75      4.12 o
   0  15   4       49.71       60.24      6.02 o
   1  15   4       21.49       15.29      5.66 o
   2  15   4       20.25       25.00      5.59 o
   3  15   4        0.56        1.38      4.51 o
   4  15   4       23.71       21.51      6.11 o
   5  15   4       16.61       17.44      5.77 o
  -5  16   4        0.68       -0.03      6.44 o
  -4  16   4        5.92       12.95      6.05 o
  -3  16   4        4.30        3.24      4.40 o
  -2  16   4        0.27        2.43      4.07 o
  -1  16   4        2.38        5.35      4.02 o
   0  16   4        2.66        3.78      3.84 o
   1  16   4       25.78       31.52      6.34 o
   2  16   4       16.38       20.88      6.49 o
   3  16   4        2.82       -1.82      4.76 o
 -15   1   5       50.49       65.58      7.34 o
 -14   1   5       38.64       56.95      6.49 o
 -13   1   5       22.99       34.42      5.44 o
 -12   1   5       22.91       12.93      4.45 o
 -11   1   5     1073.96     1037.77     21.57 o
 -10   1   5       90.95       82.29      4.76 o
  -9   1   5      179.81      189.95      6.27 o
  -8   1   5       33.08       41.78      3.04 o
  -7   1   5      128.39      123.70      4.73 o
  -6   1   5      120.22      147.60      3.55 o
  -5   1   5     2836.11     2937.48     27.80 o
  -4   1   5      252.70      270.04      3.95 o
  -3   1   5       19.10       27.25      1.15 o
  -2   1   5      649.26      639.79      5.91 o
  -1   1   5      446.37      406.65      5.45 o
   0   1   5      967.22      902.75     12.81 o
   1   1   5     3729.64     3578.82     45.77 o
   2   1   5        4.48        5.74      1.39 o
   3   1   5      402.33      436.08      6.55 o
   4   1   5       84.47       84.59      2.10 o
   5   1   5      378.83      377.56      6.09 o
   6   1   5     2136.26     2140.83     23.11 o
   7   1   5      245.97      271.62      5.23 o
   8   1   5      384.32      377.62      9.73 o
   9   1   5       59.08       61.94      4.15 o
  10   1   5      120.72      111.03      6.85 o
  11   1   5       66.93       63.51      6.11 o
  12   1   5       18.46       19.54      4.78 o
  13   1   5       40.40       37.22      5.79 o
 -15   2   5      115.34      152.96     10.91 o
 -14   2   5       35.68       38.99      6.03 o
 -13   2   5        2.73       -0.60      3.78 o
 -12   2   5       69.07       81.60      7.88 o
 -11   2   5       16.96       14.33      3.67 o
 -10   2   5      527.86      497.38     10.95 o
  -9   2   5        6.99        0.07      2.03 o
  -8   2   5       23.47       28.27      2.75 o
  -7   2   5       20.51       14.80      2.23 o
  -6   2   5     2942.35     3156.54     31.78 o
  -5   2   5      212.85      263.42      4.75 o
  -4   2   5       11.77       20.81      1.43 o
  -3   2   5      963.20      955.65      9.36 o
  -2   2   5     1072.41     1045.23     10.53 o
  -1   2   5      847.23      850.95      7.72 o
   0   2   5       17.81       14.28      1.65 o
   1   2   5     1030.40      905.15     12.06 o
   2   2   5      162.12      146.10      4.03 o
   3   2   5        0.28        1.86      0.85 o
   4   2   5      104.07       97.56      2.74 o
   5   2   5      130.17      128.04      3.65 o
   6   2   5      110.93      113.86      3.02 o
   7   2   5      236.46      233.96      5.30 o
   8   2   5      755.44      787.72     14.83 o
   9   2   5      174.16      138.32      5.78 o
  10   2   5      400.78      357.32     13.65 o
  11   2   5      362.60      395.94     12.86 o
  12   2   5        0.67       -1.85      3.74 o
  13   2   5        0.35       -3.90      3.90 o
 -15   3   5        0.32       -4.61      4.61 o
 -14   3   5      164.65      192.15     14.36 o
 -13   3   5       38.75       56.61      6.16 o
 -12   3   5      563.63      586.01     17.02 o
 -11   3   5      216.67      187.27      8.79 o
 -10   3   5       20.81       21.31      3.18 o
  -9   3   5       44.93       44.01      3.81 o
  -8   3   5        3.05        2.94      1.98 o
  -7   3   5      418.13      455.14      8.57 o
  -6   3   5      899.88      900.85     12.08 o
  -5   3   5     2019.70     2136.14     21.11 o
  -4   3   5      347.60      359.61      5.49 o
  -3   3   5     1914.73     1908.34     17.35 o
  -2   3   5       51.05       43.16      1.56 o
  -1   3   5      723.32      728.67      8.22 o
   0   3   5        0.00        0.10      0.72 o
   1   3   5     1050.60     1032.90     14.31 o
   2   3   5       66.89       67.95      2.46 o
   3   3   5      897.30      886.16     11.03 o
   4   3   5      268.61      300.42      5.84 o
   5   3   5        1.06        0.50      1.02 o
   6   3   5      122.70      118.20      3.61 o
   7   3   5      356.27      337.67      7.48 o
   8   3   5      139.12      153.19      4.28 o
   9   3   5       30.94       34.23      3.76 o
  10   3   5       41.11       46.55      5.42 o
  11   3   5        0.77        3.01      3.83 o
  12   3   5       35.22       22.13      5.16 o
  13   3   5       10.63        4.97      4.39 o
 -14   4   5        0.01        7.40      4.68 o
 -13   4   5      263.56      291.76     11.47 o
 -12   4   5        0.24        2.35      3.69 o
 -11   4   5      119.33      129.11     11.32 o
 -10   4   5       36.30       36.93      3.69 o
  -9   4   5      628.37      575.33     11.68 o
  -8   4   5      354.55      365.69      8.50 o
  -7   4   5      730.70      717.85     11.61 o
  -6   4   5      354.11      368.06      6.41 o
  -5   4   5      928.77      980.35     15.61 o
  -4   4   5      713.87      691.09      8.25 o
  -3   4   5      148.19      167.72      3.77 o
  -2   4   5      637.75      639.15      6.54 o
  -1   4   5     1293.82     1344.61     13.40 o
   0   4   5      164.43      148.93      2.97 o
   1   4   5        0.05       -0.33      0.76 o
   2   4   5        0.14        0.33      0.75 o
   3   4   5     1116.24     1154.38     15.36 o
   4   4   5      243.91      248.15      7.27 o
   5   4   5      384.23      378.86      6.72 o
   6   4   5        1.30        0.36      1.26 o
   7   4   5      108.03       96.30      3.45 o
   8   4   5       10.19        7.08      2.01 o
   9   4   5       72.35       77.03      4.82 o
  10   4   5       91.24       93.09      6.58 o
  11   4   5        8.69        2.14      3.93 o
  12   4   5      227.91      270.81     11.30 o
  13   4   5       78.48       69.69      8.49 o
 -14   5   5        0.28       -1.53      4.32 o
 -13   5   5       84.21       91.23      8.18 o
 -12   5   5        1.62        2.74      3.97 o
 -11   5   5      148.66      125.29      7.40 o
 -10   5   5        9.91       10.30      3.09 o
  -9   5   5        5.13        4.12      2.36 o
  -8   5   5      141.02      130.58      5.29 o
  -7   5   5        4.00        2.60      2.16 o
  -6   5   5      694.66      751.12     10.18 o
  -5   5   5      171.16      191.87      4.42 o
  -4   5   5     1139.14     1334.13     18.51 o
  -3   5   5       25.99       30.08      1.64 o
  -2   5   5      846.64      922.29      9.51 o
  -1   5   5      211.59      168.28      3.42 o
   0   5   5      151.30      158.70      3.36 o
   1   5   5      532.99      594.69      7.37 o
   2   5   5      571.25      530.85      7.36 o
   3   5   5       31.46       32.41      1.97 o
   4   5   5       25.56       34.51      2.05 o
   5   5   5      125.64      130.84      4.82 o
   6   5   5        0.09        0.94      1.38 o
   7   5   5       78.70       76.12      3.82 o
   8   5   5        0.25       -0.13      2.59 o
   9   5   5        4.81       -0.94      3.20 o
  10   5   5      159.04      146.25      8.06 o
  11   5   5       52.22       51.11      5.98 o
  12   5   5        4.67        4.12      8.03 o
 -14   6   5        1.07       -3.88      3.88 o
 -13   6   5       26.15       27.77      5.69 o
 -12   6   5        6.45        1.17      3.75 o
 -11   6   5       85.36       75.75      6.37 o
 -10   6   5       25.71       23.65      5.65 o
  -9   6   5        8.26        5.35      2.51 o
  -8   6   5       39.09       34.39      4.34 o
  -7   6   5        2.58        3.80      1.72 o
  -6   6   5      706.80      722.61     14.99 o
  -5   6   5      113.60      114.59      3.64 o
  -4   6   5       31.27       34.37      2.59 o
  -3   6   5      590.08      632.04      9.75 o
  -2   6   5       62.24       82.13      2.33 o
  -1   6   5       44.35       35.29      1.69 o
   0   6   5        8.69       19.91      1.43 o
   1   6   5      447.33      450.38      6.81 o
   2   6   5      196.59      204.83      4.31 o
   3   6   5       65.66       61.06      2.65 o
   4   6   5       62.42       51.12      2.65 o
   5   6   5      274.55      302.96      5.43 o
   6   6   5      171.54      161.35      4.28 o
   7   6   5        0.71        3.03      1.71 o
   8   6   5      133.33      149.53      6.79 o
   9   6   5       53.29       56.23      6.30 o
  10   6   5       50.61       49.22      5.72 o
  11   6   5      101.28      112.46      7.81 o
  12   6   5       77.22       91.98      8.86 o
 -13   7   5        7.71       19.48      5.01 o
 -12   7   5       97.86       95.62      7.47 o
 -11   7   5       82.60       68.09      7.60 o
 -10   7   5      373.23      345.40     11.41 o
  -9   7   5        1.36       -2.50      2.50 o
  -8   7   5       49.63       44.20      3.71 o
  -7   7   5        1.53        2.26      1.55 o
  -6   7   5       72.64       76.08      4.39 o
  -5   7   5        2.62       -1.63      1.63 o
  -4   7   5      248.89      257.64      6.58 o
  -3   7   5       46.75       54.37      2.85 o
  -2   7   5       16.54       16.27      1.64 o
  -1   7   5       59.90       41.66      2.12 o
   0   7   5     1041.05     1049.23     11.96 o
   1   7   5     2768.85     2888.42     30.58 o
   2   7   5      165.24      158.44      3.67 o
   3   7   5       14.99       13.74      1.80 o
   4   7   5        0.87        0.69      1.35 o
   5   7   5        8.04        6.11      1.64 o
   6   7   5       23.59       20.64      2.34 o
   7   7   5        1.21       -2.49      2.49 o
   8   7   5       48.63       52.68      4.83 o
   9   7   5       95.64      116.21      8.17 o
  10   7   5        1.95        7.03      4.64 o
  11   7   5       71.64       76.37      7.18 o
  12   7   5        8.53       15.29      5.86 o
 -13   8   5        8.84        7.01      5.33 o
 -12   8   5       12.38       14.29      4.94 o
 -11   8   5       34.43       29.73      5.14 o
 -10   8   5      608.31      576.71     15.45 o
  -9   8   5      756.92      706.42     16.96 o
  -8   8   5      442.50      435.21     10.45 o
  -7   8   5        1.26        0.51      2.27 o
  -6   8   5      294.95      308.69      9.02 o
  -5   8   5       96.65       99.12      7.52 o
  -4   8   5      724.98      709.65     11.44 o
  -3   8   5      140.88      124.52      4.28 o
  -2   8   5      733.27      761.49     12.13 o
  -1   8   5     1504.59     1587.92     22.08 o
   0   8   5      554.75      559.87      8.99 o
   1   8   5       44.35       48.37      3.08 o
   2   8   5       21.79       33.38      2.13 o
   3   8   5        3.46        0.90      1.40 o
   4   8   5      503.72      511.30      8.14 o
   5   8   5      271.96      274.76      6.00 o
   6   8   5      163.62      179.06      7.25 o
   7   8   5       79.34       73.00      5.38 o
   8   8   5       21.86       21.47      4.11 o
   9   8   5       28.24       31.48      5.70 o
  10   8   5       25.62       30.88      6.05 o
  11   8   5       29.32       31.20      6.34 o
 -12   9   5       41.38       66.20      9.49 o
 -11   9   5       43.97       41.50      6.16 o
 -10   9   5      302.56      319.23     11.43 o
  -9   9   5       14.85       14.85      4.23 o
  -8   9   5        1.33        1.77      3.78 o
  -7   9   5      411.81      434.30      9.66 o
  -6   9   5      918.85      958.95     17.75 o
  -5   9   5        0.00        2.81      2.14 o
  -4   9   5       16.01       12.59      2.50 o
  -3   9   5       52.38       55.88      3.34 o
  -2   9   5       41.12       39.49      2.29 o
  -1   9   5       71.88       68.58      3.57 o
   0   9   5        0.13       -0.14      1.66 o
   1   9   5       11.33        9.95      1.83 o
   2   9   5        0.00        0.24      1.59 o
   3   9   5       73.32       72.05      3.16 o
   4   9   5       33.38       32.23      3.80 o
   5   9   5       20.26       18.19      3.15 o
   6   9   5       78.63       81.75      4.92 o
   7   9   5      145.87      151.61      7.36 o
   8   9   5       22.25       15.19      4.95 o
   9   9   5      147.23      133.49      9.16 o
  10   9   5        8.31        5.13      5.11 o
  11   9   5       39.70       54.02      7.60 o
 -12  10   5      116.96      134.74     10.39 o
 -11  10   5      174.45      168.36     13.57 o
 -10  10   5      212.14      209.70     11.69 o
  -9  10   5       82.46       72.90      6.43 o
  -8  10   5        0.30       -1.95      3.00 o
  -7  10   5      109.37      103.61      6.03 o
  -6  10   5      159.18      149.76      6.30 o
  -5  10   5        0.31       -2.41      2.41 o
  -4  10   5      180.25      205.72      7.28 o
  -3  10   5       29.41       32.23      3.13 o
  -2  10   5       65.72       68.84      3.11 o
  -1  10   5       34.77       40.56      3.50 o
   0  10   5       32.87       33.59      2.93 o
   1  10   5       32.63       41.80      2.84 o
   2  10   5      685.22      650.80     10.26 o
   3  10   5       46.65       38.74      3.19 o
   4  10   5        0.83       -1.29      2.35 o
   5  10   5       48.92       56.58      4.20 o
   6  10   5       43.74       36.58      4.15 o
   7  10   5      119.41      147.59      7.52 o
   8  10   5       11.04       15.41      5.23 o
   9  10   5        0.00        0.57      4.37 o
  10  10   5        1.57        2.96      6.20 o
 -11  11   5        0.10        4.87      5.16 o
 -10  11   5        1.77        4.15      4.78 o
  -9  11   5        0.29       -3.50      4.18 o
  -8  11   5      115.56      120.38      7.81 o
  -7  11   5       34.75       32.23      4.42 o
  -6  11   5        2.90       -0.25      3.47 o
  -5  11   5        2.86        0.53      3.40 o
  -4  11   5      289.81      283.72      8.75 o
  -3  11   5      262.81      241.40      8.04 o
  -2  11   5       80.42       68.26      4.07 o
  -1  11   5      829.61      806.39     14.12 o
   0  11   5      438.61      421.57     10.69 o
   1  11   5      142.74      157.71      5.19 o
   2  11   5       24.84       20.84      3.76 o
   3  11   5       47.17       53.79      4.22 o
   4  11   5      102.80      113.89      5.43 o
   5  11   5       56.00       52.89      4.63 o
   6  11   5      406.26      378.77     13.19 o
   7  11   5      165.92      195.19     14.34 o
   8  11   5        0.06        2.76      4.59 o
   9  11   5        0.15       -0.95      4.96 o
 -10  12   5       36.34       29.08      8.78 o
  -9  12   5        4.16        6.55      5.02 o
  -8  12   5        7.70        5.02      4.12 o
  -7  12   5       10.20       11.29      4.71 o
  -6  12   5      403.11      370.09     17.05 o
  -5  12   5       16.74        9.90      4.83 o
  -4  12   5     1043.06      948.39     23.66 o
  -3  12   5      744.26      773.37     20.48 o
  -2  12   5        5.99       -1.92      3.57 o
  -1  12   5       55.78       49.91      7.72 o
   0  12   5      131.79      144.35      6.63 o
   1  12   5      117.20      142.50      8.71 o
   2  12   5      277.23      292.83     10.14 o
   3  12   5        1.30        2.32      3.03 o
   4  12   5       74.14       85.05      5.49 o
   5  12   5      189.47      208.55      7.84 o
   6  12   5       27.64       32.00      4.22 o
   7  12   5       14.95       12.57      5.10 o
   8  12   5       25.36       31.33      6.06 o
   9  12   5       37.58       40.51      8.80 o
  -9  13   5        0.25        1.52      4.67 o
  -8  13   5       17.55        9.92      4.80 o
  -7  13   5        8.73        4.47      3.93 o
  -6  13   5       69.65       71.44     11.38 o
  -5  13   5        1.22        7.90      4.66 o
  -4  13   5       30.38       24.13      5.44 o
  -3  13   5      289.22      257.92     10.26 o
  -2  13   5      128.94      127.30      7.38 o
  -1  13   5        8.18        8.00      3.91 o
   0  13   5       15.15       11.21      3.70 o
   1  13   5       79.63       77.85      7.32 o
   2  13   5        9.33       11.63      3.79 o
   3  13   5       18.31       16.65      4.20 o
   4  13   5        1.19       -0.71      3.00 o
   5  13   5       12.67        8.14      3.38 o
   6  13   5       60.85       65.02      8.22 o
   7  13   5       61.15       67.55      7.84 o
  -8  14   5       27.28       36.12      6.13 o
  -7  14   5       83.27       94.13      9.56 o
  -6  14   5        4.28       -4.05      4.05 o
  -5  14   5       39.50       46.51      6.85 o
  -4  14   5       42.61       46.71      7.27 o
  -3  14   5       90.85       92.78      7.02 o
  -2  14   5        7.73        3.76      3.98 o
  -1  14   5       13.19        5.13      3.90 o
   0  14   5       36.38       47.18      5.41 o
   1  14   5       31.71       40.01      5.03 o
   2  14   5        5.88        5.30      3.72 o
   3  14   5       95.93       78.29      6.27 o
   4  14   5        6.05        7.90      3.84 o
   5  14   5        0.64        0.64      7.62 o
   6  14   5       35.70       31.95      6.42 o
  -6  15   5        5.00        6.54      6.37 o
  -5  15   5        8.53        8.97      5.90 o
  -4  15   5       11.82       10.87      4.76 o
  -3  15   5        8.76        4.93      4.42 o
  -2  15   5        6.67        2.60      3.96 o
  -1  15   5       21.72       23.19      5.51 o
   0  15   5       14.12       20.49      4.79 o
   1  15   5        0.30        2.51      3.76 o
   2  15   5       12.05       10.70      4.23 o
   3  15   5        7.59       16.79      6.17 o
   4  15   5        5.99       10.39     11.19 o
   5  15   5        0.01       -3.95      4.25 o
  -4  16   5        0.07       -1.19      5.13 o
  -3  16   5        0.20        4.07      4.38 o
  -2  16   5       18.03       10.79      4.76 o
  -1  16   5        5.77        7.96      4.26 o
   0  16   5       46.85       69.74     10.99 o
   1  16   5       15.90       29.72      6.46 o
   2  16   5        2.66        1.70      6.16 o
 -15   0   6        6.13       10.50      8.55 o
 -14   0   6       36.87       22.80      9.01 o
 -13   0   6       50.79       54.89      8.72 o
 -12   0   6       10.61        3.66      5.29 o
 -11   0   6      188.01      199.09     16.11 o
 -10   0   6     1896.64     1880.58     33.73 o
  -9   0   6      159.65      149.25      7.05 o
  -8   0   6      224.42      203.79      7.54 o
  -7   0   6      636.05      694.57     13.05 o
  -6   0   6       93.10       82.91      3.85 o
  -5   0   6     1075.25     1190.19     20.64 o
  -4   0   6      113.12      129.45      4.92 o
  -3   0   6       27.85       34.43      2.02 o
  -2   0   6      140.40      139.57      3.52 o
  -1   0   6     1224.22     1141.11     16.30 o
   0   0   6      270.37      283.49      8.55 o
   1   0   6       26.60       24.21      2.41 o
   2   0   6      875.91      853.63     15.60 o
   3   0   6        1.04        0.70      1.45 o
   4   0   6      567.05      519.67     11.17 o
   5   0   6      973.33      936.91     18.65 o
   6   0   6       61.62       51.45      4.25 o
   7   0   6      139.47      135.70      4.66 o
   8   0   6      180.44      213.45      6.78 o
   9   0   6     1288.96     1327.60     74.78 o
  10   0   6      180.57      159.84     11.04 o
  11   0   6       79.44       90.30     10.03 o
  12   0   6       31.10       15.50      6.67 o
  13   0   6        2.99       -2.77      7.02 o
 -15   1   6       95.97      122.49      8.88 o
 -14   1   6       14.27        0.66      4.44 o
 -13   1   6       42.02       47.99      5.98 o
 -12   1   6        0.43       -1.67      3.60 o
 -11   1   6       33.78       30.90      4.34 o
 -10   1   6      159.28      154.05      8.67 o
  -9   1   6      879.24      840.56     13.64 o
  -8   1   6      556.74      662.38     10.50 o
  -7   1   6       36.21       36.75      2.28 o
  -6   1   6      888.07      888.72     10.54 o
  -5   1   6     1141.11     1213.83     12.96 o
  -4   1   6     1278.10     1128.94     11.31 o
  -3   1   6        2.28        2.87      0.74 o
  -2   1   6       38.83       59.23      1.66 o
  -1   1   6     5364.51     5493.55     55.10 o
   0   1   6     4839.96     4536.40     57.69 o
   1   1   6     4261.62     4342.37     55.37 o
   2   1   6     1406.54     1322.38     18.50 o
   3   1   6     1208.88     1100.33     14.05 o
   4   1   6       38.14       48.01      2.21 o
   5   1   6      106.04      111.76      3.62 o
   6   1   6     1148.84     1212.25     15.27 o
   7   1   6      123.16      126.55      6.43 o
   8   1   6      376.31      344.12      6.16 o
   9   1   6      203.06      223.29      8.78 o
  10   1   6       26.28       26.04      4.64 o
  11   1   6      463.62      461.31     13.92 o
  12   1   6      114.87      111.78      7.82 o
  13   1   6       41.28       40.40      6.07 o
 -14   2   6        0.35       -4.11      4.11 o
 -13   2   6      112.14      128.48      8.07 o
 -12   2   6      386.70      352.62     11.91 o
 -11   2   6      732.08      692.63     16.66 o
 -10   2   6      702.80      681.14     12.42 o
  -9   2   6      490.95      536.73     10.27 o
  -8   2   6        0.56       -1.48      1.83 o
  -7   2   6       25.22       28.39      2.41 o
  -6   2   6      715.45      727.70      9.64 o
  -5   2   6      168.74      207.59      3.83 o
  -4   2   6      190.52      178.96      4.91 o
  -3   2   6      870.25      797.36      9.34 o
  -2   2   6      609.88      667.12      6.88 o
  -1   2   6      284.55      305.79      5.17 o
   0   2   6     4213.81     4102.47     52.57 o
   1   2   6     1934.23     2008.06     27.12 o
   2   2   6      837.09      753.40     11.69 o
   3   2   6      931.21      953.29     12.54 o
   4   2   6       91.39       86.64      3.00 o
   5   2   6      125.46      103.72      3.15 o
   6   2   6       84.18       80.90      2.99 o
   7   2   6        1.31        4.21      1.77 o
   8   2   6       88.67       80.19      4.26 o
   9   2   6      527.55      542.88     13.88 o
  10   2   6        0.33        2.09      3.73 o
  11   2   6        9.95        6.73      4.21 o
  12   2   6       82.04       88.31     10.20 o
 -14   3   6       66.81       64.41      7.06 o
 -13   3   6      163.04      164.02      9.01 o
 -12   3   6       38.94       32.97      5.13 o
 -11   3   6       85.95       92.35      6.47 o
 -10   3   6       47.48       44.22      3.87 o
  -9   3   6      156.02      165.70      5.69 o
  -8   3   6      280.39      260.17      6.62 o
  -7   3   6       38.57       35.96      2.62 o
  -6   3   6      445.05      431.87      6.93 o
  -5   3   6      834.56      801.74      9.60 o
  -4   3   6      940.04      970.86     10.59 o
  -3   3   6       60.77       83.85      2.01 o
  -2   3   6     3376.32     3501.33     33.84 o
  -1   3   6      297.20      294.96      3.50 o
   0   3   6     2019.64     2126.70     23.95 o
   1   3   6     9295.33     9646.41    101.06 o
   2   3   6      836.00      770.25      8.32 o
   3   3   6      154.19      155.47      3.46 o
   4   3   6      342.61      361.66      5.85 o
   5   3   6      158.84      157.54      5.45 o
   6   3   6      163.59      171.05      4.70 o
   7   3   6      452.91      450.58      8.08 o
   8   3   6      430.53      390.08      9.24 o
   9   3   6      130.11      121.46      6.67 o
  10   3   6       36.51       35.13      4.94 o
  11   3   6       56.03       54.98      5.98 o
  12   3   6      258.19      280.73     16.76 o
 -14   4   6       41.86       54.67      7.80 o
 -13   4   6        0.01       -3.72      3.72 o
 -12   4   6      104.90      102.41      7.54 o
 -11   4   6       12.09       12.61      4.15 o
 -10   4   6       54.05       62.34      4.95 o
  -9   4   6        2.47        2.41      3.40 o
  -8   4   6       43.78       37.28      3.20 o
  -7   4   6     1124.46     1129.39     15.00 o
  -6   4   6      514.62      591.52      8.13 o
  -5   4   6      369.58      341.29      7.80 o
  -4   4   6     2953.60     2954.43     27.88 o
  -3   4   6     1348.03     1334.28     12.33 o
  -2   4   6      215.82      244.57      4.20 o
  -1   4   6     1837.07     1815.53     19.78 o
   0   4   6      535.71      544.87      7.70 o
   1   4   6       33.10       40.51      1.73 o
   2   4   6      129.03      143.09      3.01 o
   3   4   6     1150.23     1159.17     14.17 o
   4   4   6       13.28       14.44      1.60 o
   5   4   6       39.52       49.01      2.45 o
   6   4   6      147.09      149.65      5.83 o
   7   4   6        8.21       11.00      2.79 o
   8   4   6      124.86      107.22      6.03 o
   9   4   6        3.26        0.08      4.86 o
  10   4   6      160.57      188.98     18.80 o
  11   4   6      171.36      187.96      9.31 o
  12   4   6        0.02       -1.94      4.26 o
 -14   5   6      203.69      209.20     12.29 o
 -13   5   6       40.08       35.08      5.83 o
 -12   5   6        2.93        2.20      3.87 o
 -11   5   6      395.30      399.54     12.53 o
 -10   5   6       38.22       45.23      5.62 o
  -9   5   6      357.47      339.91      8.20 o
  -8   5   6      246.22      246.34      6.70 o
  -7   5   6       64.73       60.10      3.24 o
  -6   5   6     1158.90     1236.77     13.98 o
  -5   5   6     1285.77     1252.27     14.48 o
  -4   5   6       29.91       37.74      2.03 o
  -3   5   6        0.66        0.22      1.05 o
  -2   5   6       87.00       86.72      2.66 o
  -1   5   6        5.62        7.71      1.77 o
   0   5   6      206.12      205.69      4.41 o
   1   5   6     1638.20     1690.91     21.61 o
   2   5   6       29.43       29.62      1.88 o
   3   5   6       72.12       73.71      2.65 o
   4   5   6       37.77       24.87      2.23 o
   5   5   6       51.73       58.97      3.17 o
   6   5   6      350.84      365.57      9.88 o
   7   5   6        2.31        1.61      2.39 o
   8   5   6        4.73        1.39      3.41 o
   9   5   6       42.15       38.21      4.88 o
  10   5   6       34.85       33.82      4.98 o
  11   5   6       22.83       27.46      5.11 o
  12   5   6       35.82       38.46      6.06 o
 -14   6   6       69.50       65.26      8.65 o
 -13   6   6        1.22       -1.83      4.61 o
 -12   6   6       60.25       73.65      6.69 o
 -11   6   6      169.20      140.90      9.14 o
 -10   6   6       21.45       13.81      4.09 o
  -9   6   6      212.03      210.00     10.52 o
  -8   6   6        4.70        6.96      2.24 o
  -7   6   6       14.77       10.87      2.01 o
  -6   6   6       25.61       29.40      2.28 o
  -5   6   6      395.37      387.22      9.08 o
  -4   6   6      110.78      121.99      5.05 o
  -3   6   6      115.97      106.41      3.12 o
  -2   6   6      218.11      264.65      4.60 o
  -1   6   6      748.02      771.62     10.30 o
   0   6   6        2.71        2.30      1.43 o
   1   6   6        0.05       -0.10      1.36 o
   2   6   6       75.35       69.60      2.57 o
   3   6   6       81.06       81.21      3.15 o
   4   6   6       10.04        8.37      1.76 o
   5   6   6       42.78       45.91      2.55 o
   6   6   6      485.36      463.31      8.98 o
   7   6   6       10.77       10.95      4.38 o
   8   6   6       22.25       10.81      4.07 o
   9   6   6      268.83      248.96     14.38 o
  10   6   6       42.39       32.29      5.16 o
  11   6   6        3.04        7.01      4.15 o
  12   6   6       85.37       84.04      8.67 o
 -13   7   6        3.52        5.53      5.04 o
 -12   7   6        7.23        8.48      6.58 o
 -11   7   6        0.15       -3.65      3.65 o
 -10   7   6       70.59       70.16      6.06 o
  -9   7   6        8.06        5.39      3.02 o
  -8   7   6       11.80       21.60      2.58 o
  -7   7   6       58.66       56.27      4.26 o
  -6   7   6      221.16      254.07      6.50 o
  -5   7   6      222.80      229.17      4.98 o
  -4   7   6       11.25       18.01      2.49 o
  -3   7   6       16.11       18.20      1.97 o
  -2   7   6       46.01       38.48      2.15 o
  -1   7   6       69.85       72.35      2.93 o
   0   7   6      121.77      121.56      5.87 o
   1   7   6       20.70       24.89      2.21 o
   2   7   6       36.08       44.15      2.39 o
   3   7   6      252.05      253.03      5.50 o
   4   7   6        4.03        3.07      1.60 o
   5   7   6       13.72       11.32      2.25 o
   6   7   6        8.16        6.17      2.52 o
   7   7   6       64.18       65.71      4.74 o
   8   7   6      225.35      189.18      9.74 o
   9   7   6       13.30       16.44      4.96 o
  10   7   6       98.86       98.93      8.28 o
  11   7   6       79.72       83.83      7.22 o
 -13   8   6       27.95       21.09      6.30 o
 -12   8   6        1.82        1.85      4.65 o
 -11   8   6       19.16       25.16      5.75 o
 -10   8   6        6.31       -2.08      3.45 o
  -9   8   6       64.16       58.45      7.49 o
  -8   8   6        0.44       -0.67      2.46 o
  -7   8   6      302.20      298.00      7.70 o
  -6   8   6       56.52       51.55      3.90 o
  -5   8   6       67.03       60.49      3.97 o
  -4   8   6       26.41       32.89      3.15 o
  -3   8   6       99.22       92.69      4.41 o
  -2   8   6        7.86        6.34      1.71 o
  -1   8   6       44.36       44.68      3.04 o
   0   8   6      265.71      266.91      5.29 o
   1   8   6      471.61      473.12      9.06 o
   2   8   6        5.52        2.80      1.73 o
   3   8   6        7.84        7.02      1.94 o
   4   8   6      435.13      437.03      8.32 o
   5   8   6       92.87       95.45      4.76 o
   6   8   6       37.50       38.27      3.94 o
   7   8   6        1.46       -2.48      3.49 o
   8   8   6      238.68      263.47     21.73 o
   9   8   6        2.83       -3.78      3.78 o
  10   8   6      107.32      122.29      9.14 o
  11   8   6        0.69       -4.44      4.44 o
 -12   9   6        6.92       10.19      5.61 o
 -11   9   6      137.08      147.34     14.61 o
 -10   9   6      112.10      114.41      8.88 o
  -9   9   6      322.67      319.76     12.22 o
  -8   9   6      566.94      559.77     13.27 o
  -7   9   6     1543.21     1531.97     25.21 o
  -6   9   6       51.21       51.28      4.18 o
  -5   9   6      863.36      878.63     20.00 o
  -4   9   6       89.76       88.98      6.26 o
  -3   9   6       77.05       56.08      3.18 o
  -2   9   6      197.93      209.01      5.18 o
  -1   9   6       26.71       28.29      2.57 o
   0   9   6     1186.74     1137.69     15.51 o
   1   9   6      156.75      138.19      4.17 o
   2   9   6       26.40       28.07      2.74 o
   3   9   6        0.03        0.06      1.92 o
   4   9   6       63.66       71.78      4.54 o
   5   9   6      495.04      484.67     10.33 o
   6   9   6      201.46      211.59      9.75 o
   7   9   6      201.09      202.61     10.03 o
   8   9   6       33.93       26.10      5.44 o
   9   9   6      121.96      117.10      8.80 o
  10   9   6       36.20       39.97      6.77 o
 -12  10   6        9.77       10.10      5.52 o
 -11  10   6       99.68       99.42      8.97 o
 -10  10   6       10.34       11.69      9.17 o
  -9  10   6       73.16       71.39      7.52 o
  -8  10   6       34.15       30.75      4.94 o
  -7  10   6       79.78       80.34      6.58 o
  -6  10   6       82.35       77.99      5.76 o
  -5  10   6      348.15      363.37      9.86 o
  -4  10   6     1467.79     1473.97     22.22 o
  -3  10   6      511.47      473.45     10.05 o
  -2  10   6      122.71      110.30      4.27 o
  -1  10   6     1203.40     1280.62     17.69 o
   0  10   6      361.43      359.91      6.85 o
   1  10   6     1227.42     1218.62     16.82 o
   2  10   6     1440.61     1497.21     24.28 o
   3  10   6      673.72      660.72     12.52 o
   4  10   6      120.42      124.91      5.49 o
   5  10   6      410.94      434.70     10.69 o
   6  10   6      261.68      262.54      9.66 o
   7  10   6       76.22       90.64      7.51 o
   8  10   6        2.07        6.00      4.48 o
   9  10   6        6.61        6.30      4.73 o
  10  10   6        1.11       13.40      6.65 o
 -11  11   6       12.06       13.47      5.76 o
 -10  11   6        1.54        2.09      6.43 o
  -9  11   6        0.12       -1.70      4.33 o
  -8  11   6       43.38       38.19      5.44 o
  -7  11   6       25.68       19.78      5.34 o
  -6  11   6      109.93      103.77      7.91 o
  -5  11   6       66.18       66.04      9.47 o
  -4  11   6       12.03        9.67      3.79 o
  -3  11   6       36.29       41.25      4.54 o
  -2  11   6       36.04       21.34      7.00 o
  -1  11   6       14.84       19.49      3.79 o
   0  11   6      107.76      125.50      6.22 o
   1  11   6      363.80      359.03     10.02 o
   2  11   6      536.23      555.85     18.92 o
   3  11   6        2.51       -0.52      2.65 o
   4  11   6        1.75        3.51      2.97 o
   5  11   6       39.23       35.44      4.82 o
   6  11   6       49.53       47.34      5.32 o
   7  11   6        2.53        4.07      4.44 o
   8  11   6       27.78       35.44      6.28 o
   9  11   6        7.66        5.30      5.18 o
 -10  12   6        4.55       -0.18      5.13 o
  -9  12   6       27.81       31.46      6.38 o
  -8  12   6        4.76       11.26      4.40 o
  -7  12   6       16.24        7.31      6.38 o
  -6  12   6       91.27       87.21      7.64 o
  -5  12   6       57.30       53.38      6.52 o
  -4  12   6       56.62       50.35      6.39 o
  -3  12   6       19.22       24.17      5.31 o
  -2  12   6        1.46        3.93      3.60 o
  -1  12   6       21.11       15.21      4.03 o
   0  12   6       17.69        2.78      4.41 o
   1  12   6      113.13      145.18      7.35 o
   2  12   6      175.39      186.06      8.17 o
   3  12   6       65.84       74.69      5.81 o
   4  12   6      106.69      114.75      6.13 o
   5  12   6       98.61       95.56      6.62 o
   6  12   6       67.85       63.47      5.94 o
   7  12   6       23.15       26.50      5.94 o
   8  12   6        0.51        3.30      4.93 o
  -9  13   6       12.70       11.09      5.57 o
  -8  13   6        3.64       12.89      4.91 o
  -7  13   6       40.58       44.78      6.86 o
  -6  13   6        0.18        3.77      4.36 o
  -5  13   6       95.11      100.84     16.08 o
  -4  13   6       82.70       98.49      7.14 o
  -3  13   6       25.42       22.57      4.87 o
  -2  13   6       34.91       33.45      4.97 o
  -1  13   6        0.00        4.00      3.52 o
   0  13   6        3.79        3.98      3.79 o
   1  13   6      109.42       95.48      8.48 o
   2  13   6        7.86        9.33      4.04 o
   3  13   6        1.80       -0.99      3.60 o
   4  13   6      102.29       98.53      6.90 o
   5  13   6       15.31       15.57      4.34 o
   6  13   6       28.48       34.62      5.27 o
   7  13   6        5.45        7.46      5.26 o
  -7  14   6       11.93        9.20      5.37 o
  -6  14   6        0.00        6.18      4.64 o
  -5  14   6        3.41       -1.80      4.37 o
  -4  14   6       17.16       14.64      5.22 o
  -3  14   6      197.28      204.99      9.56 o
  -2  14   6      112.26      120.46      7.59 o
  -1  14   6       13.43       15.23      5.16 o
   0  14   6        7.20        7.05      3.90 o
   1  14   6       48.00       49.20      5.58 o
   2  14   6       30.06       36.09      7.52 o
   3  14   6       24.29       25.41      5.64 o
   4  14   6       50.78       51.67      6.65 o
   5  14   6       33.07       32.67      6.35 o
  -6  15   6       66.83      100.38     15.87 o
  -5  15   6       14.06       11.91      5.05 o
  -4  15   6       40.80       31.18      8.22 o
  -3  15   6       24.10       16.90      4.71 o
  -2  15   6        1.46        1.03      3.94 o
  -1  15   6       44.49       54.60      6.12 o
   0  15   6        0.47        1.00      3.88 o
   1  15   6       45.01       46.54      8.14 o
   2  15   6        6.05        8.57      4.68 o
   3  15   6        0.68        2.73      5.84 o
   4  15   6        1.19       -4.75      6.19 o
  -2  16   6        7.84        0.41      6.16 o
  -1  16   6       57.46       50.33      7.38 o
   0  16   6       10.33       19.01      5.83 o
 -14   1   7        2.42        9.67      5.25 o
 -13   1   7       11.09        6.41      4.34 o
 -12   1   7       55.29       52.29      5.81 o
 -11   1   7       10.19        8.13      3.80 o
 -10   1   7      727.94      703.43     13.59 o
  -9   1   7      273.99      263.97      6.94 o
  -8   1   7       56.88       61.59      3.34 o
  -7   1   7      954.70      961.87     11.65 o
  -6   1   7      734.98      765.42      9.48 o
  -5   1   7      747.02      773.92      9.22 o
  -4   1   7      488.37      501.19      5.57 o
  -3   1   7     1446.08     1455.51     13.06 o
  -2   1   7      324.54      289.13      3.94 o
  -1   1   7       49.29       49.12      1.83 o
   0   1   7     4128.79     4094.94     52.50 o
   1   1   7      532.62      527.97      8.69 o
   2   1   7      151.81      139.80      3.52 o
   3   1   7      155.53      150.31      3.18 o
   4   1   7        0.71        0.79      1.25 o
   5   1   7      208.09      217.62      6.00 o
   6   1   7        0.70       -1.57      1.77 o
   7   1   7      224.49      211.91      6.01 o
   8   1   7      774.63      752.57     16.20 o
   9   1   7       42.14       44.87      4.76 o
  10   1   7       14.48       18.61      4.19 o
  11   1   7       53.61       57.64      6.01 o
  12   1   7        1.55       -1.66      4.03 o
 -14   2   7       17.77       30.10      6.40 o
 -13   2   7       12.54       11.71      4.57 o
 -12   2   7        8.89       10.55      4.14 o
 -11   2   7       53.71       48.07      5.34 o
 -10   2   7      150.90      142.36      6.57 o
  -9   2   7      147.85      149.31      5.39 o
  -8   2   7       16.86       17.86      2.62 o
  -7   2   7      355.55      395.36      7.28 o
  -6   2   7       56.36       61.74      2.52 o
  -5   2   7      255.94      250.07      4.22 o
  -4   2   7      402.69      388.01      5.43 o
  -3   2   7      142.85      148.97      2.96 o
  -2   2   7      266.48      250.82      5.02 o
  -1   2   7      495.02      495.66      7.98 o
   0   2   7     3265.43     3446.79     44.95 o
   1   2   7      782.89      733.56     11.73 o
   2   2   7        0.00        0.67      1.46 o
   3   2   7      704.78      671.68      9.41 o
   4   2   7      292.95      276.01      5.40 o
   5   2   7      118.10      117.42      4.64 o
   6   2   7      866.31      845.85     13.02 o
   7   2   7       28.98       24.70      3.17 o
   8   2   7      187.03      181.09      7.43 o
   9   2   7      239.80      243.24      9.02 o
  10   2   7       18.06       15.77      4.21 o
  11   2   7       22.40       15.13      4.65 o
  12   2   7        4.88        3.77      4.35 o
 -14   3   7       11.56       13.41      5.86 o
 -13   3   7      170.86      200.76     11.47 o
 -12   3   7       71.50       46.49      5.66 o
 -11   3   7        1.06       -3.30      3.30 o
 -10   3   7      537.20      518.06     16.57 o
  -9   3   7       11.09       11.37      2.62 o
  -8   3   7       87.65       70.11      3.84 o
  -7   3   7      271.18      282.84      6.13 o
  -6   3   7     2745.43     2923.41     28.52 o
  -5   3   7      282.14      294.60      4.94 o
  -4   3   7     1742.32     1789.97     16.98 o
  -3   3   7        6.44        4.28      1.11 o
  -2   3   7       32.76       40.82      1.56 o
  -1   3   7      317.37      307.80      3.97 o
   0   3   7     1049.83     1076.23     16.38 o
   1   3   7       13.49        9.68      2.27 o
   2   3   7     3173.93     3062.28     45.76 o
   3   3   7     1070.65     1012.32     13.51 o
   4   3   7      195.47      196.00      4.56 o
   5   3   7        0.15        0.56      1.12 o
   6   3   7      561.83      593.33      9.60 o
   7   3   7       62.88       65.85      3.84 o
   8   3   7       12.25       16.44      3.58 o
   9   3   7       42.30       42.72      4.78 o
  10   3   7       88.84       85.30      6.30 o
  11   3   7      325.86      316.32     11.59 o
  12   3   7        0.38        2.83      4.33 o
 -14   4   7      148.50      179.74     11.61 o
 -13   4   7        0.00       -4.15      4.32 o
 -12   4   7      143.63      148.00      8.25 o
 -11   4   7      476.15      434.35     13.01 o
 -10   4   7        2.30       -2.39      2.76 o
  -9   4   7       33.72       34.35      3.61 o
  -8   4   7      595.50      602.39     10.85 o
  -7   4   7      816.18      859.43     11.53 o
  -6   4   7      109.26       96.33      3.42 o
  -5   4   7      286.52      296.62      5.04 o
  -4   4   7      271.37      259.78      4.23 o
  -3   4   7        3.91        6.51      1.29 o
  -2   4   7     2233.86     2286.76     24.68 o
  -1   4   7      402.70      403.74      5.61 o
   0   4   7        0.02        0.66      0.93 o
   1   4   7      135.57      165.05      3.32 o
   2   4   7        0.17        1.38      0.95 o
   3   4   7       15.78       18.75      1.47 o
   4   4   7      349.18      356.42      6.01 o
   5   4   7       35.96       38.15      2.26 o
   6   4   7       63.59       80.00      3.39 o
   7   4   7       62.89       53.83      5.11 o
   8   4   7       97.53      103.92      6.03 o
   9   4   7        0.26       -2.06      3.16 o
  10   4   7       50.69       40.77      5.23 o
  11   4   7       53.02       49.47      5.84 o
  12   4   7        4.84        2.40      4.30 o
 -14   5   7       20.91       28.11      6.75 o
 -13   5   7      142.24      136.39     11.97 o
 -12   5   7        1.63       -0.76      4.33 o
 -11   5   7      235.80      242.34      9.92 o
 -10   5   7       70.21       77.50      9.41 o
  -9   5   7      109.54      112.56      6.97 o
  -8   5   7       80.60       74.64      3.74 o
  -7   5   7      163.81      155.70      4.21 o
  -6   5   7      403.30      408.75      7.01 o
  -5   5   7       14.53       17.83      1.77 o
  -4   5   7       21.85       15.06      1.51 o
  -3   5   7      829.17      866.18     10.69 o
  -2   5   7      623.15      655.02      8.50 o
  -1   5   7       33.87       47.26      2.22 o
   0   5   7      137.39      139.86      3.79 o
   1   5   7      163.47      163.20      3.77 o
   2   5   7      541.08      551.84      7.54 o
   3   5   7       15.68        8.98      1.29 o
   4   5   7        4.18        5.21      1.50 o
   5   5   7       14.74       13.80      1.89 o
   6   5   7        1.93        2.74      1.91 o
   7   5   7      108.43      109.16      7.46 o
   8   5   7        4.96        4.39      3.54 o
   9   5   7       73.97       66.86      5.72 o
  10   5   7        1.24       -3.32      3.32 o
  11   5   7        0.58       -3.73      3.73 o
 -13   6   7      110.77      122.72     13.08 o
 -12   6   7        4.66        4.04      4.57 o
 -11   6   7        0.41        8.69      5.13 o
 -10   6   7      228.79      246.25      9.69 o
  -9   6   7       71.62       66.73      4.44 o
  -8   6   7       18.19       14.52      2.49 o
  -7   6   7      714.52      726.94     10.49 o
  -6   6   7      101.62      105.84      3.83 o
  -5   6   7       66.43       76.70      2.90 o
  -4   6   7      154.56      167.41      3.89 o
  -3   6   7       22.22       21.83      1.88 o
  -2   6   7      781.87      806.15     10.20 o
  -1   6   7      427.97      472.86      7.37 o
   0   6   7       17.41       20.17      1.93 o
   1   6   7     1976.95     2009.71     25.83 o
   2   6   7       18.69       18.48      1.88 o
   3   6   7       31.52       33.57      2.26 o
   4   6   7       17.40       15.90      1.82 o
   5   6   7      284.89      286.54      6.28 o
   6   6   7       23.15       23.56      3.20 o
   7   6   7       56.93       37.15      4.82 o
   8   6   7        1.01       -0.13      3.50 o
   9   6   7       21.48       26.53      5.24 o
  10   6   7        5.48        4.01      4.11 o
  11   6   7       56.63       54.21      6.44 o
 -13   7   7       45.57       51.03      7.68 o
 -12   7   7       15.03       18.26      5.80 o
 -11   7   7       38.33       41.25      6.31 o
 -10   7   7       24.83       11.18      7.47 o
  -9   7   7       76.30       79.11      4.75 o
  -8   7   7        0.08       -0.96      2.20 o
  -7   7   7       14.95       11.65      2.08 o
  -6   7   7       91.81       90.82      3.38 o
  -5   7   7        0.08       -0.86      1.56 o
  -4   7   7       29.44       39.61      2.31 o
  -3   7   7      238.90      232.85      5.41 o
  -2   7   7       59.93       58.14      3.18 o
  -1   7   7        7.01        6.24      1.72 o
   0   7   7       26.90       14.32      2.05 o
   1   7   7        3.20        2.32      1.61 o
   2   7   7        6.61        4.13      1.54 o
   3   7   7       99.88      106.58      3.49 o
   4   7   7      145.13      137.75      4.14 o
   5   7   7       21.99       20.73      2.83 o
   6   7   7       29.30       27.89      3.91 o
   7   7   7      104.11      104.21     10.30 o
   8   7   7        3.60       -0.85      6.27 o
   9   7   7        1.62        0.65      4.78 o
  10   7   7      123.85      131.04      9.13 o
  11   7   7       43.57       38.57      6.92 o
 -12   8   7        9.61       13.90      5.66 o
 -11   8   7       34.27       40.12      6.82 o
 -10   8   7       16.61       27.64      5.62 o
  -9   8   7        2.86       -1.37      3.89 o
  -8   8   7      371.42      392.59     10.52 o
  -7   8   7       56.44       52.55      3.02 o
  -6   8   7      322.52      325.05      8.28 o
  -5   8   7      420.40      429.80      8.55 o
  -4   8   7      243.84      229.03      5.60 o
  -3   8   7      117.65      114.57      4.79 o
  -2   8   7      210.15      216.57      7.37 o
  -1   8   7      255.26      276.77      6.78 o
   0   8   7      110.12      103.91      4.18 o
   1   8   7       47.03       51.80      3.25 o
   2   8   7       24.93       27.38      2.68 o
   3   8   7       21.12       19.61      3.03 o
   4   8   7      266.47      247.93      6.67 o
   5   8   7       51.60       51.82      4.42 o
   6   8   7       26.80       18.83      3.85 o
   7   8   7      309.65      301.46     11.63 o
   8   8   7       25.81       18.61      8.62 o
   9   8   7      140.27      133.05     11.25 o
  10   8   7        1.96       -1.78      4.52 o
 -12   9   7       13.72        8.30      5.60 o
 -11   9   7      123.66      132.89     15.67 o
 -10   9   7      328.68      329.71     13.83 o
  -9   9   7       57.88       66.04      7.18 o
  -8   9   7      226.18      217.88     13.67 o
  -7   9   7       15.32       12.49      6.88 o
  -6   9   7       38.23       45.33      4.82 o
  -5   9   7        8.79        6.93      2.47 o
  -4   9   7      362.57      372.22      8.59 o
  -3   9   7       32.38       33.70      2.72 o
  -2   9   7       82.31       86.69      3.49 o
  -1   9   7       96.89       90.26      7.21 o
   0   9   7      291.07      299.97      7.62 o
   1   9   7      475.92      465.37     11.10 o
   2   9   7        0.60       -0.57      2.28 o
   3   9   7      141.49      148.98      6.91 o
   4   9   7       28.61       31.48      3.26 o
   5   9   7       37.58       35.57      4.04 o
   6   9   7       35.25       38.82      4.29 o
   7   9   7       22.16       31.74      5.41 o
   8   9   7      174.11      155.45      9.21 o
   9   9   7      112.71      115.46      8.66 o
  10   9   7        5.36        1.53      6.22 o
 -11  10   7       12.31       20.91      5.94 o
 -10  10   7        4.57        0.76      4.85 o
  -9  10   7      181.97      171.84     10.29 o
  -8  10   7      187.78      172.70      8.81 o
  -7  10   7       20.06       15.92      4.86 o
  -6  10   7        7.03       15.88      4.56 o
  -5  10   7      189.61      168.49      7.93 o
  -4  10   7      158.96      148.53      7.88 o
  -3  10   7      572.78      570.81     12.94 o
  -2  10   7        1.34        3.60      2.86 o
  -1  10   7      190.12      194.37      7.31 o
   0  10   7       68.48       82.93      5.13 o
   1  10   7      207.50      215.49      7.62 o
   2  10   7      109.76      112.63      5.62 o
   3  10   7       34.57       37.39      3.63 o
   4  10   7       70.64       63.93      5.65 o
   5  10   7        1.38        5.32      3.18 o
   6  10   7       15.13       16.73      4.32 o
   7  10   7        6.86        7.14      5.60 o
   8  10   7       12.12       10.11      4.89 o
   9  10   7       67.97       83.55     11.82 o
 -10  11   7        4.68       -0.39      5.60 o
  -9  11   7       15.85       12.96      5.37 o
  -8  11   7       11.96        7.24      4.08 o
  -7  11   7       49.26       55.28      6.80 o
  -6  11   7       51.41       45.35      8.24 o
  -5  11   7        3.49        3.40      3.94 o
  -4  11   7        7.03       -1.03      3.70 o
  -3  11   7      148.57      173.89      7.39 o
  -2  11   7      339.84      293.17      9.33 o
  -1  11   7      419.41      423.99     11.09 o
   0  11   7      687.23      627.52     18.86 o
   1  11   7       91.32       84.53      5.47 o
   2  11   7      303.70      293.47      9.06 o
   3  11   7      317.81      310.54      9.38 o
   4  11   7       48.45       45.78      5.03 o
   5  11   7        1.98        3.91      7.07 o
   6  11   7       12.33       36.89      8.54 o
   7  11   7       42.19       37.97      6.24 o
   8  11   7        7.22       -1.13      4.33 o
  -9  12   7       48.07       47.41      6.44 o
  -8  12   7       21.19       11.09      4.52 o
  -7  12   7        0.15       -0.77      4.22 o
  -6  12   7        5.43       -2.05      3.76 o
  -5  12   7      297.10      315.87     12.91 o
  -4  12   7       10.86       12.78      5.88 o
  -3  12   7        0.53       -3.13      3.61 o
  -2  12   7      209.13      211.54      8.95 o
  -1  12   7      200.12      189.35      8.48 o
   0  12   7       17.79       15.64      5.06 o
   1  12   7      277.65      276.73     11.28 o
   2  12   7      111.03      104.84      7.80 o
   3  12   7      171.71      158.88     13.73 o
   4  12   7        4.61        5.69      3.71 o
   5  12   7       12.97       14.48      4.17 o
   6  12   7       30.47       38.58      6.59 o
   7  12   7       61.07       65.71      7.43 o
  -8  13   7        3.83        2.30      4.19 o
  -7  13   7        7.51        0.98      5.30 o
  -6  13   7        9.44       11.47      5.10 o
  -5  13   7        2.15        1.87      4.00 o
  -4  13   7       16.47       14.46      4.46 o
  -3  13   7      204.92      180.15      8.75 o
  -2  13   7       14.23       22.29      4.64 o
  -1  13   7      165.36      156.54      8.57 o
   0  13   7       81.89       80.90      6.34 o
   1  13   7        0.05       -2.85      4.22 o
   2  13   7      112.46      111.57      8.30 o
   3  13   7       79.19       60.74      6.79 o
   4  13   7        0.06        2.18      4.32 o
   5  13   7       31.24       31.51      5.18 o
   6  13   7        3.99        1.49      4.04 o
  -7  14   7       26.76       33.31      8.29 o
  -6  14   7        2.13       -3.28      4.13 o
  -5  14   7       11.88       10.71      4.65 o
  -4  14   7       31.18       31.20      5.53 o
  -3  14   7        5.10        6.21      4.21 o
  -2  14   7        7.01        8.67      4.30 o
  -1  14   7      107.25      108.17      8.68 o
   0  14   7        0.00        2.66      4.74 o
   1  14   7       44.06       44.14      9.86 o
   2  14   7       18.83       22.84      5.78 o
   3  14   7        4.86        2.73      4.77 o
   4  14   7        2.28        0.99      4.71 o
  -5  15   7       37.72       47.54     12.53 o
  -4  15   7       16.47       15.89      6.01 o
  -3  15   7        1.45        5.20      7.24 o
  -2  15   7       13.83       14.45      5.60 o
  -1  15   7        0.23        1.19      4.71 o
   0  15   7       20.83       31.90      6.15 o
   1  15   7       86.66      129.77     10.52 o
   2  15   7       13.94       15.00      5.53 o
 -14   0   8       74.65       49.55     13.18 o
 -13   0   8       63.15       49.77     12.72 o
 -12   0   8       49.58       53.68     13.14 o
 -11   0   8      356.14      345.39     16.21 o
 -10   0   8       30.28       23.10      5.10 o
  -9   0   8        7.26       15.79      3.78 o
  -8   0   8        3.38        9.44      3.53 o
  -7   0   8      694.35      737.29     13.70 o
  -6   0   8      601.70      571.60     11.36 o
  -5   0   8      829.44      774.05     11.90 o
  -4   0   8        7.65        5.31      1.67 o
  -3   0   8        4.20       -0.28      1.53 o
  -2   0   8     1025.67      976.69     16.12 o
  -1   0   8     1634.83     1601.28     24.20 o
   0   0   8     1393.39     1348.65     51.25 o
   1   0   8     3586.36     3570.11     77.23 o
   2   0   8       22.20       12.70      1.36 o
   3   0   8       18.83       21.10      1.91 o
   4   0   8       76.56       75.66      4.39 o
   5   0   8       98.90      102.46      5.05 o
   6   0   8     3672.90     3583.03     73.49 o
   7   0   8      755.17      742.13     21.65 o
   8   0   8        1.17        1.25      4.10 o
   9   0   8        6.90       -0.95      5.48 o
  10   0   8       17.53        7.60      7.24 o
  11   0   8      110.40       95.24      9.97 o
 -14   1   8       20.53       27.60      8.09 o
 -13   1   8       82.75       73.85     10.11 o
 -12   1   8       22.85       20.80      5.47 o
 -11   1   8        0.05       -1.01      3.48 o
 -10   1   8      165.57      153.88      6.77 o
  -9   1   8       87.71       89.18      4.39 o
  -8   1   8      619.66      603.00     10.70 o
  -7   1   8      789.98      769.14      9.98 o
  -6   1   8        0.05        0.24      1.22 o
  -5   1   8      615.74      607.65      7.07 o
  -4   1   8     1298.02     1264.63     12.65 o
  -3   1   8      541.65      510.75      6.40 o
  -2   1   8      129.93      127.59      3.48 o
  -1   1   8      183.72      175.30      4.45 o
   0   1   8      202.43      251.80      5.30 o
   1   1   8     1467.78     1390.90     26.06 o
   2   1   8      231.29      204.73      4.88 o
   3   1   8        0.50       -0.62      1.13 o
   4   1   8      249.24      237.61      4.60 o
   5   1   8      143.13      152.83      4.29 o
   6   1   8        4.83        8.21      2.24 o
   7   1   8       19.77       18.49      3.40 o
   8   1   8      140.20      125.70      6.22 o
   9   1   8        3.58        1.16      3.14 o
  10   1   8        2.94       -0.94      3.41 o
  11   1   8        1.76        5.36      4.01 o
 -14   2   8      145.48      161.03     22.05 o
 -13   2   8        7.19       14.25      6.56 o
 -12   2   8       20.64       31.26      6.01 o
 -11   2   8        3.84       11.18      4.08 o
 -10   2   8      114.06      137.00      7.07 o
  -9   2   8      179.87      175.09      5.89 o
  -8   2   8      422.36      435.06      8.70 o
  -7   2   8      120.95      113.36      3.83 o
  -6   2   8      178.22      183.05      4.09 o
  -5   2   8       92.51       86.28      2.58 o
  -4   2   8       92.01       95.60      2.85 o
  -3   2   8      219.33      232.82      3.93 o
  -2   2   8      477.06      536.38      6.72 o
  -1   2   8      925.58      936.12     14.59 o
   0   2   8      597.89      633.63     10.71 o
   1   2   8      260.74      222.09      7.20 o
   2   2   8     1099.33     1107.41     16.90 o
   3   2   8      132.30      135.95      3.16 o
   4   2   8        0.42        0.52      1.36 o
   5   2   8      229.92      241.97      5.89 o
   6   2   8        0.27        0.44      1.95 o
   7   2   8      422.98      392.94     10.28 o
   8   2   8        0.53        3.89      2.87 o
   9   2   8        2.57        2.54      3.33 o
  10   2   8       27.98       30.18      4.56 o
  11   2   8       19.33       28.02      5.15 o
 -14   3   8       86.80       72.64     10.98 o
 -13   3   8       21.89       22.53      7.24 o
 -12   3   8       32.64       43.69      6.53 o
 -11   3   8      364.11      327.03     11.21 o
 -10   3   8      599.70      602.24     18.61 o
  -9   3   8      293.53      291.11      7.44 o
  -8   3   8      376.77      354.49      7.35 o
  -7   3   8       88.24       87.96      3.72 o
  -6   3   8       33.36       28.66      1.99 o
  -5   3   8        8.26        7.18      1.41 o
  -4   3   8      228.32      202.64      4.21 o
  -3   3   8       51.64       66.07      2.31 o
  -2   3   8      172.02      174.32      4.39 o
  -1   3   8     1015.71     1080.59     12.60 o
   0   3   8      148.76      167.24      5.01 o
   1   3   8      657.10      684.79     11.86 o
   2   3   8      785.94      760.80     14.18 o
   3   3   8      302.07      285.10      4.88 o
   4   3   8      173.59      186.29      4.47 o
   5   3   8      458.84      448.74      8.23 o
   6   3   8      194.09      194.22      6.56 o
   7   3   8       39.04       34.08      3.84 o
   8   3   8       39.62       38.94      4.24 o
   9   3   8       45.58       39.14      4.62 o
  10   3   8        6.93        7.54      3.65 o
  11   3   8      153.89      148.96      8.42 o
 -14   4   8       59.99       69.13     10.50 o
 -13   4   8        5.68        1.90      5.85 o
 -12   4   8       18.42       26.35      5.70 o
 -11   4   8       19.09       28.22      5.52 o
 -10   4   8       51.63       48.56      4.81 o
  -9   4   8      188.64      196.66      6.66 o
  -8   4   8      405.96      382.12      7.66 o
  -7   4   8       69.33       72.32      3.52 o
  -6   4   8      751.48      712.65      8.85 o
  -5   4   8      169.83      177.52      3.84 o
  -4   4   8      360.16      368.74      6.57 o
  -3   4   8       22.86       25.42      1.85 o
  -2   4   8      233.60      229.49      4.30 o
  -1   4   8      378.72      418.39      5.75 o
   0   4   8      106.63      101.39      2.71 o
   1   4   8       31.25       32.52      3.10 o
   2   4   8      326.56      333.09      5.96 o
   3   4   8       14.21       18.12      1.59 o
   4   4   8        2.97        1.48      1.49 o
   5   4   8       15.57       15.69      2.21 o
   6   4   8        7.48        3.53      3.48 o
   7   4   8       31.85       34.87      4.45 o
   8   4   8        0.37       -2.64      2.64 o
   9   4   8       20.46       29.52      4.57 o
  10   4   8       14.44       16.71      4.44 o
  11   4   8        8.30        7.30      4.40 o
 -13   5   8       11.73        9.07      6.61 o
 -12   5   8       61.91       61.47      7.33 o
 -11   5   8       25.95       20.02      5.96 o
 -10   5   8       21.67       12.55      4.12 o
  -9   5   8       34.21       30.38      3.54 o
  -8   5   8       46.32       50.94      3.35 o
  -7   5   8      200.88      199.13      5.15 o
  -6   5   8      219.67      219.25      5.39 o
  -5   5   8        1.83        3.26      1.44 o
  -4   5   8      888.78      895.76     11.34 o
  -3   5   8       94.29       91.82      3.27 o
  -2   5   8       11.99       14.86      1.62 o
  -1   5   8      232.53      220.60      4.37 o
   0   5   8      227.50      214.52      5.28 o
   1   5   8      140.33      153.71      3.60 o
   2   5   8      463.41      462.54      7.10 o
   3   5   8        1.42        1.34      1.20 o
   4   5   8       50.37       49.12      2.25 o
   5   5   8       92.17       86.08      3.41 o
   6   5   8       70.97       83.85      7.90 o
   7   5   8       23.43       13.50      3.82 o
   8   5   8       13.93       10.41      4.14 o
   9   5   8      143.66      150.84     11.66 o
  10   5   8        3.80        3.43      3.90 o
  11   5   8       13.84       19.25      4.86 o
 -13   6   8       20.03       25.99      7.83 o
 -12   6   8        1.74       -2.55      4.47 o
 -11   6   8        6.58        2.67      8.31 o
 -10   6   8       19.15       14.70      4.68 o
  -9   6   8       30.44       30.01      3.94 o
  -8   6   8      224.47      228.97      6.75 o
  -7   6   8      319.40      334.93      7.17 o
  -6   6   8       89.87       90.09      3.65 o
  -5   6   8       95.78      102.05      3.39 o
  -4   6   8        3.27        5.44      1.73 o
  -3   6   8        5.50        5.30      1.62 o
  -2   6   8      253.65      245.45      5.23 o
  -1   6   8        2.09        1.77      1.76 o
   0   6   8     1533.65     1547.83     20.70 o
   1   6   8       67.48       71.25      2.82 o
   2   6   8        1.40       -0.31      1.45 o
   3   6   8      108.50       97.63      3.48 o
   4   6   8       72.65       67.06      2.79 o
   5   6   8      102.67       91.30      3.92 o
   6   6   8       15.11       21.59      3.96 o
   7   6   8       13.33        4.21      3.62 o
   8   6   8       45.81       47.23      5.60 o
   9   6   8       63.82       66.04      8.41 o
  10   6   8       18.55       36.56      5.25 o
 -13   7   8       29.48       28.03      8.61 o
 -12   7   8        0.13       -0.73      5.32 o
 -11   7   8      247.94      235.16     11.77 o
 -10   7   8      114.05      113.99     10.52 o
  -9   7   8        1.36       -0.15      3.50 o
  -8   7   8      811.93      794.77     14.25 o
  -7   7   8       42.69       40.79      3.48 o
  -6   7   8       44.08       46.63      3.09 o
  -5   7   8      116.89      128.17      3.83 o
  -4   7   8       72.97       66.33      3.24 o
  -3   7   8      158.89      153.77      4.81 o
  -2   7   8      152.10      163.07      4.50 o
  -1   7   8      172.26      163.63      4.63 o
   0   7   8      214.98      219.82      7.55 o
   1   7   8      231.80      231.00      8.62 o
   2   7   8       52.35       51.72      3.97 o
   3   7   8        2.64        2.49      1.93 o
   4   7   8      302.94      294.36      7.07 o
   5   7   8      142.97      124.47      5.50 o
   6   7   8       73.10       89.32      5.59 o
   7   7   8       48.17       39.92      5.12 o
   8   7   8       31.22       42.99      5.95 o
   9   7   8        4.27        7.54      4.50 o
  10   7   8       15.65       19.99      4.91 o
 -12   8   8        1.39       -5.34      5.76 o
 -11   8   8       57.72       57.68      7.55 o
 -10   8   8       20.80       11.21      5.74 o
  -9   8   8       35.89       28.03     10.79 o
  -8   8   8       23.62       16.13      4.32 o
  -7   8   8      689.37      712.64     13.88 o
  -6   8   8      394.76      384.54      9.16 o
  -5   8   8      231.91      214.46      7.04 o
  -4   8   8        6.86        5.86      1.89 o
  -3   8   8      438.74      432.27      8.65 o
  -2   8   8       19.40       14.09      2.50 o
  -1   8   8      162.22      157.72      5.26 o
   0   8   8        4.93       11.68      2.34 o
   1   8   8       28.03       30.96      3.13 o
   2   8   8       38.97       44.08      3.17 o
   3   8   8      323.96      317.95      8.39 o
   4   8   8       24.88       25.82      4.93 o
   5   8   8        5.11        3.06      2.81 o
   6   8   8        2.10        2.64      3.21 o
   7   8   8       62.14       51.21      5.69 o
   8   8   8        9.16       14.28      4.62 o
   9   8   8       19.58       12.13      4.95 o
 -11   9   8       20.47       31.80      7.85 o
 -10   9   8        2.79        2.12      4.44 o
  -9   9   8      148.00      134.68      9.21 o
  -8   9   8       10.75        5.69      3.79 o
  -7   9   8       56.99       50.67      5.99 o
  -6   9   8        7.18        4.11      3.52 o
  -5   9   8      457.39      436.92     11.46 o
  -4   9   8      512.29      519.09     12.20 o
  -3   9   8        0.22        1.06      2.55 o
  -2   9   8      287.01      287.68      7.90 o
  -1   9   8     1079.49     1048.84     18.46 o
   0   9   8      316.34      333.96      9.32 o
   1   9   8       96.28       91.58      4.84 o
   2   9   8        1.62        5.70      2.70 o
   3   9   8      128.84      139.17      7.01 o
   4   9   8      778.89      816.98     15.90 o
   5   9   8        0.77       -1.40      2.80 o
   6   9   8       60.80       73.31      6.17 o
   7   9   8       72.07       66.98      8.55 o
   8   9   8       73.13       77.36      7.10 o
   9   9   8       26.14       20.70      7.45 o
 -11  10   8      162.40      181.74     14.58 o
 -10  10   8       84.88      121.13     12.00 o
  -9  10   8      285.08      294.43     11.56 o
  -8  10   8       49.22       60.62      6.92 o
  -7  10   8        4.94        3.71      4.59 o
  -6  10   8       14.33       11.21      5.27 o
  -5  10   8        4.21        7.42      3.43 o
  -4  10   8      203.71      197.70      7.91 o
  -3  10   8      752.75      704.03     14.98 o
  -2  10   8       94.91      104.99      5.81 o
  -1  10   8      770.99      758.44     15.29 o
   0  10   8        2.38       -1.76      2.84 o
   1  10   8      166.56      157.73      6.58 o
   2  10   8       99.85       88.72      6.01 o
   3  10   8      427.53      438.03     13.22 o
   4  10   8        2.47        7.35      3.19 o
   5  10   8      565.68      557.66     13.16 o
   6  10   8      549.04      593.44     15.26 o
   7  10   8      235.84      242.68     11.37 o
   8  10   8        2.53       -1.08      4.19 o
 -10  11   8      157.10      164.96     13.76 o
  -9  11   8       34.26       33.69      6.92 o
  -8  11   8       25.06       15.52      4.73 o
  -7  11   8      123.31      127.31      8.88 o
  -6  11   8       37.60       32.26      5.65 o
  -5  11   8        8.35        9.48      5.57 o
  -4  11   8       93.43      100.91      9.21 o
  -3  11   8      201.94      160.10      8.32 o
  -2  11   8      483.33      492.80     12.24 o
  -1  11   8       36.21       34.01      4.36 o
   0  11   8       60.72       47.36      4.59 o
   1  11   8      337.49      339.34     16.04 o
   2  11   8       32.73       25.75      4.68 o
   3  11   8       16.47       21.86      5.01 o
   4  11   8        0.29       -3.33      3.33 o
   5  11   8       25.96       30.71      5.55 o
   6  11   8       12.47        7.47      4.88 o
   7  11   8       20.57       25.69      5.65 o
  -9  12   8       11.70       11.34      5.71 o
  -8  12   8        0.01       -0.84      4.73 o
  -7  12   8        2.48        6.93     12.59 o
  -6  12   8       11.94       13.84      4.83 o
  -5  12   8        6.71        5.69      4.22 o
  -4  12   8       13.71       14.45      4.41 o
  -3  12   8        0.00       -2.67      3.59 o
  -2  12   8        5.07        3.96      4.42 o
  -1  12   8        1.30        2.00      4.35 o
   0  12   8       60.43       71.99      6.96 o
   1  12   8       26.55       26.80      5.44 o
   2  12   8       12.54       11.20      4.75 o
   3  12   8        0.76       -0.83      4.97 o
   4  12   8        4.93       11.99      4.75 o
   5  12   8        1.26        8.65      3.87 o
   6  12   8       81.82       81.42      6.67 o
  -8  13   8       14.34       14.97      6.17 o
  -7  13   8        0.00       -0.28      6.73 o
  -6  13   8        0.50        1.50      4.87 o
  -5  13   8        4.20        8.97      5.12 o
  -4  13   8       13.01        5.38      4.75 o
  -3  13   8        2.99        4.22      5.10 o
  -2  13   8       66.08       49.41      6.69 o
  -1  13   8        5.27        8.11      4.66 o
   0  13   8        0.00       -3.79      5.80 o
   1  13   8      103.42      117.00      8.52 o
   2  13   8        9.08       13.45      5.28 o
   3  13   8       31.93       33.59      6.04 o
   4  13   8        8.74        7.94      4.69 o
   5  13   8        5.65        5.73      4.87 o
  -6  14   8        4.98       -3.68      5.13 o
  -5  14   8        0.52       -4.30      6.79 o
  -4  14   8       18.84       14.20      5.73 o
  -3  14   8       81.06       80.82      8.37 o
  -2  14   8        0.07        4.68      4.69 o
  -1  14   8        4.30       15.45      5.45 o
   0  14   8        0.88       16.80      6.10 o
   1  14   8      165.76      182.04     10.62 o
   2  14   8        3.17        7.33      4.97 o
   3  14   8        4.72        5.51      5.12 o
  -2  15   8        1.65       13.59      5.75 o
  -1  15   8        2.09        2.76      4.99 o
   0  15   8       12.94       14.39      9.23 o
 -14   1   9        0.21       -5.54      5.54 o
 -13   1   9       20.07        6.55      5.95 o
 -12   1   9      136.91      131.66     20.87 o
 -11   1   9      142.63      126.02     10.90 o
 -10   1   9      284.43      284.51     10.22 o
  -9   1   9      107.24      109.30      5.48 o
  -8   1   9       32.84       34.07      2.75 o
  -7   1   9      125.19      117.98      3.79 o
  -6   1   9      198.24      209.14      4.33 o
  -5   1   9      278.11      285.71      4.93 o
  -4   1   9      203.03      203.66      4.50 o
  -3   1   9       57.25       69.56      3.22 o
  -2   1   9      173.01      175.88      3.63 o
  -1   1   9      118.73      112.49      3.06 o
   0   1   9      656.83      666.15     10.92 o
   1   1   9      674.24      671.13     11.13 o
   2   1   9       33.70       33.02      2.33 o
   3   1   9      223.00      216.53      3.99 o
   4   1   9      211.56      211.08      4.43 o
   5   1   9     1115.44     1078.26     14.98 o
   6   1   9        5.24       10.61      4.25 o
   7   1   9        4.88        6.59      2.86 o
   8   1   9       41.81       44.45      4.67 o
   9   1   9       29.87       34.20      4.43 o
  10   1   9        4.82        1.13      3.49 o
  11   1   9        0.11       -3.79      3.79 o
 -14   2   9       48.46       53.44      9.76 o
 -13   2   9        9.68       -0.50      5.78 o
 -12   2   9       44.71       44.23      8.58 o
 -11   2   9      667.29      620.04     23.29 o
 -10   2   9        3.89        2.61      3.56 o
  -9   2   9      693.40      688.35     16.39 o
  -8   2   9       76.40       62.31      3.86 o
  -7   2   9      523.53      497.68     10.91 o
  -6   2   9     1172.37     1143.26     16.85 o
  -5   2   9        0.00        0.16      1.65 o
  -4   2   9        7.79       13.22      1.55 o
  -3   2   9        0.67        3.02      1.47 o
  -2   2   9      286.06      294.39      4.83 o
  -1   2   9      383.48      406.65      9.05 o
   0   2   9      179.20      183.03      5.08 o
   1   2   9        9.20       12.36      2.26 o
   2   2   9      475.82      455.19      8.92 o
   3   2   9      196.70      192.33      4.13 o
   4   2   9     1207.38     1215.94     16.28 o
   5   2   9       83.05       82.09      4.81 o
   6   2   9      366.68      347.96      9.00 o
   7   2   9       48.72       62.91      4.43 o
   8   2   9        0.85        2.18      2.99 o
   9   2   9        0.65       -1.22      3.14 o
  10   2   9       14.39       23.26      4.55 o
  11   2   9       48.69       49.21      5.94 o
 -13   3   9        1.00        4.67      6.21 o
 -12   3   9      178.04      186.68     13.49 o
 -11   3   9      590.17      538.55     21.65 o
 -10   3   9      731.58      702.36     17.17 o
  -9   3   9      154.63      164.29      9.26 o
  -8   3   9       46.54       53.07      4.03 o
  -7   3   9       39.74       47.38      2.98 o
  -6   3   9       50.05       52.64      2.53 o
  -5   3   9      365.96      396.07      6.58 o
  -4   3   9        0.58       -0.05      1.38 o
  -3   3   9      120.05      113.26      3.59 o
  -2   3   9        0.18        1.93      1.38 o
  -1   3   9       17.21       26.39      2.18 o
   0   3   9       85.11       90.56      3.95 o
   1   3   9      640.01      662.67     11.84 o
   2   3   9       26.48       29.58      2.92 o
   3   3   9      247.85      264.39      5.21 o
   4   3   9      648.65      628.93     10.42 o
   5   3   9      305.27      301.49      7.07 o
   6   3   9       40.33       32.48      4.06 o
   7   3   9       13.53       14.30      3.17 o
   8   3   9        0.84        4.00      3.17 o
   9   3   9       40.56       42.48      4.87 o
  10   3   9       25.68       22.91      4.70 o
 -13   4   9       28.51       35.90     15.57 o
 -12   4   9       31.99       27.53     10.17 o
 -11   4   9       22.11       11.48      5.92 o
 -10   4   9       36.43       33.53      4.88 o
  -9   4   9      183.07      192.90      7.36 o
  -8   4   9       40.75       43.96      5.78 o
  -7   4   9      443.66      475.84      7.83 o
  -6   4   9       22.40       21.11      1.95 o
  -5   4   9       20.15       23.52      2.36 o
  -4   4   9       24.11       22.31      1.93 o
  -3   4   9        0.83        2.04      1.39 o
  -2   4   9        1.17        2.59      1.13 o
  -1   4   9       14.12       18.11      1.68 o
   0   4   9      582.79      620.56     11.65 o
   1   4   9     1025.93     1064.80     18.96 o
   2   4   9        1.35        0.39      1.15 o
   3   4   9        0.88        1.34      1.21 o
   4   4   9      215.26      191.95      4.56 o
   5   4   9      594.02      605.92     11.24 o
   6   4   9        0.62       -0.72      2.58 o
   7   4   9       80.21       71.42      5.50 o
   8   4   9      109.53      119.30      8.23 o
   9   4   9        0.08        1.76      3.43 o
  10   4   9        7.29        8.41      4.08 o
 -13   5   9       10.71        7.97      6.82 o
 -12   5   9       10.65        3.77      4.98 o
 -11   5   9       37.73       53.20      6.53 o
 -10   5   9      258.58      242.99     12.72 o
  -9   5   9        8.39       10.09      3.22 o
  -8   5   9       15.72       16.99      3.29 o
  -7   5   9      848.89      826.72     13.30 o
  -6   5   9        0.79       -0.95      1.66 o
  -5   5   9        8.43       13.23      1.99 o
  -4   5   9       46.59       51.45      3.22 o
  -3   5   9      304.44      304.87      5.45 o
  -2   5   9        6.74        3.70      1.45 o
  -1   5   9      292.00      308.30      5.45 o
   0   5   9       45.82       49.25      2.46 o
   1   5   9        3.33        3.49      1.62 o
   2   5   9      107.38      112.71      3.65 o
   3   5   9      591.06      571.02     11.58 o
   4   5   9        1.81        0.58      1.71 o
   5   5   9        8.45        6.02      2.60 o
   6   5   9        1.62       -0.11      2.70 o
   7   5   9       75.46       71.81      5.60 o
   8   5   9        6.49        1.78      3.64 o
   9   5   9       76.47       69.47      7.07 o
  10   5   9       32.39       19.13      4.65 o
 -13   6   9       12.44        8.03      6.66 o
 -12   6   9        7.92        5.70      6.20 o
 -11   6   9      158.30      154.92     22.02 o
 -10   6   9        0.05        4.49      3.97 o
  -9   6   9        6.07        2.76      4.45 o
  -8   6   9      338.67      331.94      9.11 o
  -7   6   9        0.01       -1.58      2.30 o
  -6   6   9       19.77       18.82      3.81 o
  -5   6   9      362.84      356.59      7.10 o
  -4   6   9        0.00       -1.50      1.50 o
  -3   6   9        0.01       -0.30      1.35 o
  -2   6   9        2.87        2.50      1.58 o
  -1   6   9      137.42      132.10      4.37 o
   0   6   9       17.13       25.92      2.04 o
   1   6   9        0.72        0.40      1.42 o
   2   6   9       92.44      100.82      3.30 o
   3   6   9       15.55       16.10      2.10 o
   4   6   9       33.15       37.88      4.13 o
   5   6   9      128.07      139.44      5.53 o
   6   6   9        4.61       -1.52      2.52 o
   7   6   9       72.48       74.98      5.88 o
   8   6   9        3.91       -2.49      4.33 o
   9   6   9        1.28       -1.26      3.57 o
  10   6   9        0.79       -0.52      5.99 o
 -12   7   9       17.38       27.42      7.48 o
 -11   7   9        3.24        0.02      5.71 o
 -10   7   9      349.92      354.82     17.41 o
  -9   7   9       27.35       39.82      8.47 o
  -8   7   9      135.17      125.01      5.49 o
  -7   7   9        0.72        1.27      2.54 o
  -6   7   9      218.16      203.42      6.48 o
  -5   7   9       71.29       66.86      3.75 o
  -4   7   9        6.70       10.79      2.32 o
  -3   7   9      209.85      208.63      5.99 o
  -2   7   9      360.93      354.25      8.43 o
  -1   7   9        1.50        0.97      1.78 o
   0   7   9       73.02       75.56      3.26 o
   1   7   9      149.35      150.01      4.53 o
   2   7   9       72.22       80.96      4.09 o
   3   7   9       27.05       20.38      2.86 o
   4   7   9        7.77        7.73      2.57 o
   5   7   9       18.12        9.60      2.89 o
   6   7   9        0.20       -1.32      2.50 o
   7   7   9       10.90       10.51      3.98 o
   8   7   9        7.85        9.01      4.39 o
   9   7   9       11.84        7.41      4.45 o
 -12   8   9       10.89        2.27      7.73 o
 -11   8   9       17.00        1.15      5.76 o
 -10   8   9        4.50       -1.01      5.68 o
  -9   8   9      111.60       98.76     10.18 o
  -8   8   9      482.57      493.29     15.12 o
  -7   8   9       40.56       36.60      4.92 o
  -6   8   9       32.82       30.11      3.41 o
  -5   8   9       31.36       28.67      4.04 o
  -4   8   9       82.94       93.05      5.25 o
  -3   8   9       10.28        2.67      2.60 o
  -2   8   9        6.01        8.55      2.36 o
  -1   8   9       15.31       16.80      2.62 o
   0   8   9      145.56      132.12      5.55 o
   1   8   9        0.09       -1.57      2.14 o
   2   8   9      104.78      108.88      7.14 o
   3   8   9       31.29       32.74      4.17 o
   4   8   9       79.80       72.34      4.82 o
   5   8   9        7.10        3.97      3.12 o
   6   8   9        9.02       12.76      3.36 o
   7   8   9       73.70       71.75      5.91 o
   8   8   9        0.44       -3.62      3.62 o
   9   8   9        2.65       11.11      4.78 o
 -11   9   9       36.99       33.28      8.22 o
 -10   9   9        0.36       10.57      6.41 o
  -9   9   9        0.10        3.92      5.56 o
  -8   9   9       23.99       16.05      5.46 o
  -7   9   9        5.98        1.82      5.01 o
  -6   9   9        2.10       -2.13      3.10 o
  -5   9   9      189.88      198.32      9.85 o
  -4   9   9      239.21      227.37      8.11 o
  -3   9   9      162.21      168.96      7.66 o
  -2   9   9      276.36      228.35     13.34 o
  -1   9   9      128.96      117.27      7.00 o
   0   9   9       98.57       99.44      6.00 o
   1   9   9       42.09       33.36      4.31 o
   2   9   9      104.30       97.39      5.99 o
   3   9   9      518.50      542.48     15.32 o
   4   9   9        2.16        6.67      2.98 o
   5   9   9       90.69       90.34      8.58 o
   6   9   9        0.32        0.13      2.97 o
   7   9   9       48.53       48.26      5.87 o
   8   9   9      138.26      148.98      9.29 o
 -10  10   9      160.07      157.99     14.37 o
  -9  10   9      117.94      117.77      9.72 o
  -8  10   9        2.14       -0.89      4.60 o
  -7  10   9      139.21      136.45     12.26 o
  -6  10   9        2.06        4.79      5.03 o
  -5  10   9      110.22      125.04      8.67 o
  -4  10   9       14.74       10.71      4.07 o
  -3  10   9       72.99       96.89      6.68 o
  -2  10   9        4.18        1.36      4.65 o
  -1  10   9      501.77      485.26     13.35 o
   0  10   9      110.45      118.41      9.22 o
   1  10   9        2.42        1.95      3.42 o
   2  10   9      173.60      196.21      8.48 o
   3  10   9        5.42       11.18      3.93 o
   4  10   9        2.99        0.85      4.38 o
   5  10   9        6.18        4.43      3.39 o
   6  10   9        0.03        6.51      3.79 o
   7  10   9        7.08       11.70      4.73 o
  -9  11   9        0.03        2.19      5.21 o
  -8  11   9       36.70       35.67      6.75 o
  -7  11   9       57.09       67.74     12.27 o
  -6  11   9      136.01      144.90     10.26 o
  -5  11   9       40.46       39.85      8.77 o
  -4  11   9       30.82       29.99      6.33 o
  -3  11   9        9.27        0.80      4.27 o
  -2  11   9       36.40       37.71      6.95 o
  -1  11   9        6.21        4.96      3.83 o
   0  11   9       25.94       17.79      4.37 o
   1  11   9      196.09      179.78     10.56 o
   2  11   9      332.87      325.22     12.46 o
   3  11   9      186.85      197.23      9.99 o
   4  11   9       37.85       46.36      6.20 o
   5  11   9       89.56      114.53      6.99 o
   6  11   9       37.18       54.31      5.83 o
  -8  12   9        0.07       -1.41      5.09 o
  -7  12   9       22.21       30.22      6.71 o
  -6  12   9       65.20       63.53      7.99 o
  -5  12   9       31.91       34.02      6.53 o
  -4  12   9      100.70      106.72      8.59 o
  -3  12   9       46.95       48.30      6.63 o
  -2  12   9       82.07       79.74      7.39 o
  -1  12   9       12.47       21.65      5.23 o
   0  12   9       32.72       30.77      5.69 o
   1  12   9      119.76      104.72      7.93 o
   2  12   9       41.43       40.08      5.99 o
   3  12   9       54.33       52.41      6.56 o
   4  12   9        5.01        4.80      4.56 o
   5  12   9       54.27       64.74     12.49 o
  -7  13   9       14.32        9.46      9.69 o
  -6  13   9        0.85        3.10      5.19 o
  -5  13   9        3.31       -0.65      4.72 o
  -4  13   9       33.46       29.83      6.37 o
  -3  13   9        2.06        3.24      4.80 o
  -2  13   9        0.46        3.82      4.58 o
  -1  13   9       61.85       73.36      9.53 o
   0  13   9        1.81        4.46      4.57 o
   1  13   9        0.00       -2.55      4.16 o
   2  13   9        0.41        2.56      4.56 o
   3  13   9        9.18        5.25      5.03 o
   4  13   9       24.95       16.46      6.66 o
  -4  14   9       29.66       35.81      7.25 o
  -3  14   9        3.25       -4.61      4.61 o
  -2  14   9        3.98        6.37      5.18 o
  -1  14   9        6.20        8.53      5.33 o
   0  14   9       11.45       10.01      5.82 o
   1  14   9       17.09       41.08      6.84 o
 -13   0  10       20.77       20.00     10.84 o
 -12   0  10       32.46       20.78      9.48 o
 -11   0  10        7.04        9.82      8.49 o
 -10   0  10     1385.38     1376.01     39.05 o
  -9   0  10     1106.51     1070.12     35.52 o
  -8   0  10      129.15      116.89      8.82 o
  -7   0  10     1289.66     1266.58     20.53 o
  -6   0  10       99.38       81.62      7.57 o
  -5   0  10      532.10      561.81     14.95 o
  -4   0  10      103.18       92.36      4.01 o
  -3   0  10      273.01      325.84      8.00 o
  -2   0  10     1217.45     1230.15     20.12 o
  -1   0  10      331.63      320.39      6.77 o
   0   0  10       43.00       46.52      2.20 o
   1   0  10      378.58      329.98      7.52 o
   2   0  10        0.87        1.57      1.29 o
   3   0  10     1357.54     1300.62     22.89 o
   4   0  10      363.48      353.07     13.02 o
   5   0  10      824.65      823.82     21.23 o
   6   0  10      451.48      447.88     14.62 o
   7   0  10      433.08      446.46     15.49 o
   8   0  10      211.16      213.43     11.22 o
   9   0  10        6.54        1.99      4.78 o
  10   0  10       10.42        7.14      5.72 o
 -13   1  10        1.58        4.65      6.44 o
 -12   1  10       67.61       69.52      9.74 o
 -11   1  10        9.85        5.89      5.60 o
 -10   1  10        0.57       -0.80      3.81 o
  -9   1  10      259.41      269.71     10.53 o
  -8   1  10      594.32      552.33     12.85 o
  -7   1  10       43.89       48.05      3.13 o
  -6   1  10     2136.53     2141.90     23.13 o
  -5   1  10       13.66       10.80      1.91 o
  -4   1  10      334.54      329.13      6.05 o
  -3   1  10      739.58      714.51      9.55 o
  -2   1  10       26.79       24.53      1.84 o
  -1   1  10       22.12       21.89      1.49 o
   0   1  10      191.97      173.55      4.67 o
   1   1  10      501.26      504.57      9.10 o
   2   1  10       41.25       34.36      2.45 o
   3   1  10      561.68      573.29      8.34 o
   4   1  10      277.09      265.15      5.10 o
   5   1  10      378.87      378.15      7.74 o
   6   1  10       64.50       60.26      4.01 o
   7   1  10       39.30       39.89      3.95 o
   8   1  10        0.00       -1.36      3.30 o
   9   1  10        8.54       12.31      3.67 o
  10   1  10       17.02       16.59      4.35 o
 -13   2  10       17.36        9.03      6.56 o
 -12   2  10        9.06        4.22      5.36 o
 -11   2  10        0.59       12.20      5.83 o
 -10   2  10      242.46      234.10      9.87 o
  -9   2  10       86.35       79.20      6.24 o
  -8   2  10       49.84       51.34      4.77 o
  -7   2  10     1705.40     1677.67     23.92 o
  -6   2  10      102.31      111.79      4.25 o
  -5   2  10      298.91      288.80      5.29 o
  -4   2  10        1.66        1.66      1.70 o
  -3   2  10      868.20      854.21     11.93 o
  -2   2  10       30.55       29.46      2.04 o
  -1   2  10       70.95       71.99      3.50 o
   0   2  10       18.10       11.18      2.05 o
   1   2  10       80.13       80.32      3.61 o
   2   2  10        2.68        1.26      2.04 o
   3   2  10      317.99      314.21      5.72 o
   4   2  10      398.51      400.38      6.56 o
   5   2  10        6.56        1.00      1.92 o
   6   2  10        2.39        5.04      2.44 o
   7   2  10       14.00       18.50      3.33 o
   8   2  10       28.16       34.33      4.21 o
   9   2  10       91.68       91.57      6.01 o
  10   2  10       80.50       80.98      6.22 o
 -13   3  10        9.09        7.94      6.82 o
 -12   3  10        4.67        9.27      6.08 o
 -11   3  10        8.92       10.38      5.04 o
 -10   3  10      484.54      490.34     14.19 o
  -9   3  10        3.72       10.68      4.05 o
  -8   3  10       30.00       35.03      4.35 o
  -7   3  10        0.02       -0.41      1.92 o
  -6   3  10        1.29        0.46      2.03 o
  -5   3  10       12.56       12.28      1.99 o
  -4   3  10      265.21      264.18      5.92 o
  -3   3  10        5.91        2.20      1.64 o
  -2   3  10        6.03        5.56      1.52 o
  -1   3  10      228.81      217.74      7.98 o
   0   3  10        4.26        4.76      2.10 o
   1   3  10      349.84      344.18      9.17 o
   2   3  10      715.59      744.90     14.53 o
   3   3  10      139.06      125.87      3.55 o
   4   3  10       54.67       59.44      3.18 o
   5   3  10      264.83      238.77     13.53 o
   6   3  10      103.69      114.62      5.26 o
   7   3  10        2.76        1.59      2.73 o
   8   3  10      113.50      119.62      6.78 o
   9   3  10        8.88       10.75      3.79 o
  10   3  10        9.03        3.70      3.83 o
 -13   4  10       81.25       75.60      8.47 o
 -12   4  10       10.38       12.48      5.67 o
 -11   4  10       17.03       21.61      5.56 o
 -10   4  10      106.62      114.97      8.14 o
  -9   4  10       10.57       10.75      3.87 o
  -8   4  10       19.43       20.33      4.04 o
  -7   4  10       52.72       42.07      3.45 o
  -6   4  10       35.68       32.80      3.03 o
  -5   4  10        8.37        4.25      1.93 o
  -4   4  10      144.71      147.82      4.03 o
  -3   4  10       55.57       65.09      3.03 o
  -2   4  10       19.09       23.10      2.05 o
  -1   4  10        5.11        0.92      1.37 o
   0   4  10       12.49       12.10      2.56 o
   1   4  10      736.47      763.02     14.17 o
   2   4  10      158.18      164.88      6.44 o
   3   4  10      108.65      104.61      3.82 o
   4   4  10      307.26      303.80      6.14 o
   5   4  10      106.07      109.89      4.56 o
   6   4  10      130.13      126.34      6.29 o
   7   4  10       23.25       23.85      3.58 o
   8   4  10       11.23       11.55      3.59 o
   9   4  10        0.05       -1.55      3.14 o
 -12   5  10       16.54       23.50      5.77 o
 -11   5  10        3.09        2.73      4.34 o
 -10   5  10        2.70       -0.64      4.90 o
  -9   5  10        8.52        5.98      3.70 o
  -8   5  10      554.27      577.37     14.50 o
  -7   5  10       18.04       20.94      3.30 o
  -6   5  10        5.18        1.44      2.65 o
  -5   5  10      224.28      219.77      5.77 o
  -4   5  10       20.83       17.18      2.17 o
  -3   5  10      169.13      158.75      4.14 o
  -2   5  10        5.87        3.86      1.76 o
  -1   5  10      126.94      128.34      4.75 o
   0   5  10      360.12      364.07      6.52 o
   1   5  10      229.92      223.45      5.06 o
   2   5  10        7.38       14.48      2.71 o
   3   5  10      523.39      478.46      9.41 o
   4   5  10       47.70       49.87      2.80 o
   5   5  10       58.00       59.76      4.85 o
   6   5  10       21.61       26.93      5.56 o
   7   5  10        1.16        5.53      3.32 o
   8   5  10       23.38       16.33      3.89 o
   9   5  10        0.10       -0.45      3.90 o
 -12   6  10       13.95       11.81      6.71 o
 -11   6  10       77.66       72.94     13.46 o
 -10   6  10      275.03      260.83     11.15 o
  -9   6  10      353.62      359.53     12.82 o
  -8   6  10       37.89       36.23      4.30 o
  -7   6  10      512.71      491.27     11.63 o
  -6   6  10       22.86       20.42      3.54 o
  -5   6  10       64.37       69.55      4.57 o
  -4   6  10      200.38      198.65      5.45 o
  -3   6  10       61.05       53.66      3.38 o
  -2   6  10       68.16       53.12      2.70 o
  -1   6  10       16.16       13.95      1.83 o
   0   6  10       12.32       11.84      2.76 o
   1   6  10       17.50       23.43      2.77 o
   2   6  10      216.89      197.97      6.72 o
   3   6  10      169.63      166.42      6.61 o
   4   6  10      156.12      148.18      5.25 o
   5   6  10       27.21       30.06      3.22 o
   6   6  10       34.11       35.43      4.65 o
   7   6  10        6.17        9.61      8.03 o
   8   6  10        4.02       10.46      4.29 o
   9   6  10        0.90        2.62      3.64 o
 -12   7  10        1.91        2.56      5.76 o
 -11   7  10        2.49        5.91      5.92 o
 -10   7  10      108.09      111.50     11.11 o
  -9   7  10        8.87       10.16      5.67 o
  -8   7  10       56.63       63.35      6.64 o
  -7   7  10        0.01       -1.14      4.04 o
  -6   7  10      550.39      573.85     12.87 o
  -5   7  10       84.22       69.02      9.45 o
  -4   7  10        9.78        8.23      2.99 o
  -3   7  10       56.63       54.02      4.19 o
  -2   7  10       19.66       22.57      3.10 o
  -1   7  10       16.86       14.89      4.23 o
   0   7  10       32.39       39.70      3.23 o
   1   7  10        1.75        0.19      2.10 o
   2   7  10      131.51      127.65      8.57 o
   3   7  10      187.57      187.92     12.78 o
   4   7  10      368.89      358.43     10.47 o
   5   7  10      111.21      119.46      5.37 o
   6   7  10        7.07        6.39      3.23 o
   7   7  10      204.32      191.90      8.18 o
   8   7  10       10.77        6.38      4.33 o
 -11   8  10        0.26       -5.94     12.41 o
 -10   8  10       43.26       24.64      7.28 o
  -9   8  10       18.57        5.71      5.57 o
  -8   8  10       22.14       25.16      5.56 o
  -7   8  10      136.16      107.84      8.52 o
  -6   8  10      125.91      127.33      8.78 o
  -5   8  10       15.10       20.40      4.94 o
  -4   8  10      433.90      428.34     15.38 o
  -3   8  10      241.04      249.63      9.36 o
  -2   8  10       59.86       65.17      5.27 o
  -1   8  10       43.36       48.55      4.59 o
   0   8  10      319.56      314.28      9.72 o
   1   8  10       18.37       12.38      3.32 o
   2   8  10        2.96        2.13      2.99 o
   3   8  10       26.04       30.32      4.06 o
   4   8  10      221.32      229.42      8.82 o
   5   8  10      160.49      140.93      7.52 o
   6   8  10       30.02       36.13      4.05 o
   7   8  10       61.22       62.12      5.44 o
   8   8  10        0.80       -2.39      3.83 o
 -10   9  10       13.92       12.12      9.45 o
  -9   9  10        5.20        5.39      4.64 o
  -8   9  10        2.80       -2.68      4.42 o
  -7   9  10       94.81       97.53     13.13 o
  -6   9  10       36.98       25.67      5.75 o
  -5   9  10       16.48       13.05      4.28 o
  -4   9  10       50.62       48.92      5.41 o
  -3   9  10        3.70        0.39      3.54 o
  -2   9  10       30.65       27.34      4.53 o
  -1   9  10        1.70        5.28      3.40 o
   0   9  10        5.46        6.50      3.35 o
   1   9  10       34.49       33.22      4.40 o
   2   9  10      227.36      236.29      8.95 o
   3   9  10       85.19       87.05      6.02 o
   4   9  10       13.50       24.77      4.40 o
   5   9  10        4.12        4.26      2.99 o
   6   9  10       93.73      101.98      7.37 o
   7   9  10      111.12      103.11      8.63 o
  -9  10  10       53.60       61.17      7.97 o
  -8  10  10        1.37       -4.38      4.38 o
  -7  10  10        4.44        3.29      4.89 o
  -6  10  10        3.09        5.62      4.77 o
  -5  10  10       32.43       39.83      6.23 o
  -4  10  10      157.42      186.78     10.22 o
  -3  10  10       75.53       75.25      6.30 o
  -2  10  10       57.38       54.07      5.64 o
  -1  10  10      204.81      206.06      8.85 o
   0  10  10       20.09       23.43      4.32 o
   1  10  10        3.29       -3.03      3.03 o
   2  10  10        0.53       -3.07      3.07 o
   3  10  10        1.02       -1.33      3.51 o
   4  10  10       14.52       14.48      4.82 o
   5  10  10       45.69       45.82      6.20 o
   6  10  10       69.87       87.66      6.41 o
  -8  11  10       32.69       31.70      6.10 o
  -7  11  10       64.31       72.88     10.47 o
  -6  11  10       63.44       66.21      9.03 o
  -5  11  10        5.62       -5.00      5.00 o
  -4  11  10        3.65        8.61      4.92 o
  -3  11  10        3.57        2.65      4.41 o
  -2  11  10       46.32       41.95      6.17 o
  -1  11  10       16.04       13.87      4.72 o
   0  11  10       36.98       29.92      5.40 o
   1  11  10        0.50        3.58      4.13 o
   2  11  10        9.66       14.67      4.84 o
   3  11  10        0.04       -1.07      4.18 o
   4  11  10       52.13       54.52      9.85 o
   5  11  10       11.97        4.42      4.66 o
  -7  12  10        7.99       14.43      6.13 o
  -6  12  10       69.11      100.46      9.34 o
  -5  12  10       31.58       32.58      6.71 o
  -4  12  10        0.61        2.42      4.69 o
  -3  12  10       30.66       36.62     11.52 o
  -2  12  10        0.25       -0.08      4.37 o
  -1  12  10        3.24       -3.39      4.32 o
   0  12  10        1.94        7.69      4.58 o
   1  12  10       12.98        5.81      4.54 o
   2  12  10        5.72       13.47      4.94 o
   3  12  10        0.02       -4.15      4.15 o
   4  12  10       49.91       51.27      6.87 o
  -5  13  10       98.80      121.37     10.78 o
  -4  13  10       42.52       53.38      7.46 o
  -3  13  10        3.29        4.45      4.79 o
  -2  13  10       24.28       28.49      6.26 o
  -1  13  10        6.72        1.77      5.33 o
   0  13  10        9.20        8.74      5.11 o
   1  13  10        1.31       -2.47      4.44 o
   2  13  10       15.15       12.35      5.36 o
 -13   1  11       28.58       24.03      7.43 o
 -12   1  11       67.76       67.45      8.32 o
 -11   1  11        4.98       14.38      5.31 o
 -10   1  11      100.63       88.00      6.65 o
  -9   1  11        8.62        9.62      3.65 o
  -8   1  11       65.41       68.26      5.25 o
  -7   1  11      186.80      177.62      8.00 o
  -6   1  11      356.27      343.55      9.33 o
  -5   1  11     1300.37     1232.92     15.77 o
  -4   1  11        0.48        0.27      1.91 o
  -3   1  11      165.08      169.18      4.70 o
  -2   1  11       16.73       18.06      1.79 o
  -1   1  11      106.30      113.07      3.91 o
   0   1  11      240.87      244.54      8.92 o
   1   1  11       20.60       12.57      2.01 o
   2   1  11       16.58       18.51      2.26 o
   3   1  11       60.14       55.61      2.22 o
   4   1  11      796.93      795.41     10.74 o
   5   1  11      171.77      159.39      5.37 o
   6   1  11        0.04        1.61      2.35 o
   7   1  11       20.14       12.67      3.03 o
   8   1  11       45.96       48.61      4.75 o
   9   1  11        0.05       -3.34      4.29 o
 -12   2  11        4.11        9.08      5.58 o
 -11   2  11       50.85       45.34      6.86 o
 -10   2  11       86.22       80.28      6.08 o
  -9   2  11       27.31       35.43      6.48 o
  -8   2  11      145.73      159.09      7.10 o
  -7   2  11     1430.49     1415.36     25.47 o
  -6   2  11      967.06      915.12     15.45 o
  -5   2  11      751.79      713.09     12.48 o
  -4   2  11      979.97      926.00     13.28 o
  -3   2  11        8.94        5.93      1.77 o
  -2   2  11        0.70        2.12      1.38 o
  -1   2  11      382.19      370.28      9.06 o
   0   2  11       74.62       78.43      3.76 o
   1   2  11     1125.37     1070.56     17.15 o
   2   2  11      304.77      312.91     10.23 o
   3   2  11      182.05      168.69      4.17 o
   4   2  11       34.34       34.44      2.77 o
   5   2  11        1.25        2.18      2.60 o
   6   2  11       41.04       25.88      3.12 o
   7   2  11       60.40       61.58      5.49 o
   8   2  11       90.24       96.41      5.68 o
   9   2  11        1.76       -1.74      3.14 o
 -12   3  11        0.18        0.33      4.84 o
 -11   3  11       97.39       70.48      7.53 o
 -10   3  11       95.85       87.38      7.73 o
  -9   3  11      144.71      145.37      7.20 o
  -8   3  11      125.29      121.92      7.21 o
  -7   3  11       24.10       25.86      3.97 o
  -6   3  11       52.28       51.30      4.00 o
  -5   3  11        8.76        9.27      2.60 o
  -4   3  11      229.40      204.89      5.49 o
  -3   3  11        1.96        1.48      1.73 o
  -2   3  11       38.03       30.75      2.18 o
  -1   3  11       19.23       18.42      2.02 o
   0   3  11       93.97      107.98      4.66 o
   1   3  11       15.59       19.49      2.79 o
   2   3  11       77.83       71.58      4.33 o
   3   3  11      182.45      178.73      6.82 o
   4   3  11       81.78       87.82      3.94 o
   5   3  11       15.76       18.44      2.27 o
   6   3  11      159.03      158.83      5.94 o
   7   3  11       31.57       39.01      3.87 o
   8   3  11        1.29        4.01      3.10 o
   9   3  11        2.01       -3.17      3.17 o
 -12   4  11        1.24        2.93      4.65 o
 -11   4  11        9.88        6.78      4.79 o
 -10   4  11       82.92       86.39      8.08 o
  -9   4  11       84.46       72.06      5.66 o
  -8   4  11       41.56       40.62      4.48 o
  -7   4  11        0.02       -2.53      2.53 o
  -6   4  11       73.83       74.38      4.92 o
  -5   4  11      346.24      343.57      9.13 o
  -4   4  11        1.36        1.41      2.13 o
  -3   4  11      297.79      269.68      6.52 o
  -2   4  11       83.45       84.47      3.30 o
  -1   4  11       86.81       79.62      3.45 o
   0   4  11       85.69       86.63      4.49 o
   1   4  11      442.83      460.48     13.93 o
   2   4  11      462.20      425.19     12.87 o
   3   4  11       15.24       17.74      4.00 o
   4   4  11       20.08       14.27      2.93 o
   5   4  11       51.88       51.03      3.06 o
   6   4  11       77.63       71.49      4.29 o
   7   4  11       50.29       61.79      4.81 o
   8   4  11       11.88       18.31      5.03 o
 -12   5  11       13.34        3.63      8.83 o
 -11   5  11       85.65       89.89     20.80 o
 -10   5  11       65.29       75.37      7.11 o
  -9   5  11      132.40      137.22      8.60 o
  -8   5  11      277.32      262.66      8.93 o
  -7   5  11      252.97      252.16      7.87 o
  -6   5  11      201.85      204.30      7.52 o
  -5   5  11      122.78      106.96      8.42 o
  -4   5  11       56.33       55.64      4.10 o
  -3   5  11       12.52       13.87      2.44 o
  -2   5  11       11.51       18.12      2.36 o
  -1   5  11       19.87       17.35      2.94 o
   0   5  11        0.06       -0.44      2.67 o
   1   5  11       55.00       61.12      3.53 o
   2   5  11        0.00        0.52      1.70 o
   3   5  11        0.43        0.83      1.92 o
   4   5  11       10.99        7.78      2.83 o
   5   5  11        2.36        2.86      1.95 o
   6   5  11       27.41       28.32      3.32 o
   7   5  11       81.27       84.37      5.20 o
   8   5  11       45.01       45.04      4.69 o
 -11   6  11       61.04       59.98      9.53 o
 -10   6  11      132.86      133.74     11.79 o
  -9   6  11        0.09       -3.92      3.92 o
  -8   6  11       51.80       53.23      4.49 o
  -7   6  11      117.41      108.99      6.15 o
  -6   6  11      795.29      796.86     16.13 o
  -5   6  11      198.20      179.95      7.69 o
  -4   6  11      121.06      124.11      5.71 o
  -3   6  11        8.10       12.43      3.29 o
  -2   6  11        5.64        3.58      2.20 o
  -1   6  11       40.23       44.55      4.57 o
   0   6  11       56.34       58.65      4.07 o
   1   6  11       28.86       29.78      3.56 o
   2   6  11       17.48       17.27      2.39 o
   3   6  11       13.66        9.70      2.92 o
   4   6  11       11.87       14.21      3.29 o
   5   6  11       99.75       94.59      4.46 o
   6   6  11        0.22        0.08      2.45 o
   7   6  11       58.22       56.83      4.75 o
   8   6  11       11.83       -0.94      4.63 o
 -11   7  11       62.03       61.23      9.87 o
 -10   7  11        0.18        3.70      6.24 o
  -9   7  11        4.48        4.38      4.92 o
  -8   7  11       39.63       38.02      5.53 o
  -7   7  11        0.20       -1.28      3.08 o
  -6   7  11      106.55      102.39      8.47 o
  -5   7  11       93.36       98.19      6.51 o
  -4   7  11       60.59       51.06      4.51 o
  -3   7  11       91.73       82.05      4.94 o
  -2   7  11       40.50       37.60      4.20 o
  -1   7  11        1.24       -1.96      2.56 o
   0   7  11      207.65      222.97      7.88 o
   1   7  11       46.37       48.78      4.20 o
   2   7  11      106.57      110.58      5.95 o
   3   7  11       18.21       16.11      3.49 o
   4   7  11       19.71       19.89      3.77 o
   5   7  11       24.21       26.96      4.23 o
   6   7  11       58.45       61.96      6.16 o
   7   7  11       11.11       11.79      5.22 o
 -10   8  11       31.58       37.52     25.34 o
  -9   8  11       23.80       18.00      6.23 o
  -8   8  11       25.05       25.28      5.23 o
  -7   8  11      106.01      108.15      8.67 o
  -6   8  11      186.87      180.12     11.12 o
  -5   8  11        0.80        0.64      3.24 o
  -4   8  11        0.90       -0.82      3.51 o
  -3   8  11       22.39       24.97      4.27 o
  -2   8  11       44.68       39.72      4.65 o
  -1   8  11       28.63       30.33      4.19 o
   0   8  11        9.35       11.54      3.79 o
   1   8  11       17.85       12.80      3.45 o
   2   8  11       18.21       20.60      3.72 o
   3   8  11       30.63       17.49      3.71 o
   4   8  11        8.11       10.71      3.62 o
   5   8  11       11.34       14.73      3.96 o
   6   8  11       60.73       69.60      4.86 o
  -9   9  11        3.09       -0.18      4.81 o
  -8   9  11       48.89       49.73      6.35 o
  -7   9  11       11.63       11.27      5.41 o
  -6   9  11       48.88       42.48      6.54 o
  -5   9  11      121.36      110.27      7.52 o
  -4   9  11      173.64      167.54      8.40 o
  -3   9  11      669.47      631.40     15.98 o
  -2   9  11       24.93       21.44      5.64 o
  -1   9  11       20.46       23.84      4.12 o
   0   9  11       75.97       78.04      5.68 o
   1   9  11        0.36        2.72      3.51 o
   2   9  11      145.63      148.81      7.30 o
   3   9  11       73.60       77.94      6.01 o
   4   9  11       27.76       21.51      4.32 o
   5   9  11       19.17       14.10      4.35 o
   6   9  11       97.69       88.98      6.77 o
  -8  10  11      110.42      101.71      8.24 o
  -7  10  11       32.05       25.53      6.84 o
  -6  10  11       58.75       69.27      7.65 o
  -5  10  11       24.81       15.02      5.33 o
  -4  10  11       17.78       17.36      5.38 o
  -3  10  11      259.67      267.32     11.88 o
  -2  10  11      270.14      251.38     10.70 o
  -1  10  11      202.53      199.51     10.55 o
   0  10  11       62.98       52.69      5.35 o
   1  10  11        3.65        1.33      3.52 o
   2  10  11       15.68       17.01      5.20 o
   3  10  11       21.63       25.54      5.89 o
   4  10  11       14.04       16.08      5.13 o
   5  10  11        0.52       -1.28      4.25 o
  -7  11  11       13.92       16.00      6.16 o
  -6  11  11        9.30       12.20      5.47 o
  -5  11  11       30.51       25.77      6.02 o
  -4  11  11       21.04       21.14      5.56 o
  -3  11  11       56.58       57.93      6.94 o
  -2  11  11       38.05       38.64      6.15 o
  -1  11  11        5.69        2.35      4.33 o
   0  11  11        2.88        5.84      4.29 o
   1  11  11       37.25       29.75      5.55 o
   2  11  11      160.18      162.20     10.98 o
   3  11  11        9.66        3.88      4.49 o
  -5  12  11       19.32       24.61     11.19 o
  -4  12  11        2.14        4.21      4.81 o
  -3  12  11       25.40       31.19      6.36 o
  -2  12  11        4.20        8.36      5.16 o
  -1  12  11       44.17       50.59      7.67 o
   0  12  11       31.86       38.11      6.31 o
   1  12  11       12.07       11.88      4.96 o
   2  12  11        1.38        6.71      4.78 o
 -12   0  12       13.13        5.03     14.01 o
 -11   0  12        6.00       -5.52      6.30 o
 -10   0  12      300.19      331.98     17.31 o
  -9   0  12        0.24        4.95      4.59 o
  -8   0  12        9.45        5.28      4.35 o
  -7   0  12      374.96      370.81     13.07 o
  -6   0  12      307.48      297.92     11.27 o
  -5   0  12        6.43        8.42      3.36 o
  -4   0  12      143.37      132.68      5.82 o
  -3   0  12      991.36     1029.57     18.48 o
  -2   0  12      915.52      859.40     15.43 o
  -1   0  12     1137.95     1165.11     22.69 o
   0   0  12       39.04       26.23      2.86 o
   1   0  12      826.55      785.27     16.68 o
   2   0  12      514.96      490.22     14.38 o
   3   0  12      151.49      120.77     12.01 o
   4   0  12       26.82       28.52      5.93 o
   5   0  12      411.81      448.02     16.56 o
   6   0  12       12.40       13.58      3.81 o
   7   0  12       16.60       27.36      5.02 o
   8   0  12        0.60       -0.54      3.91 o
 -12   1  12       85.94      114.10      8.71 o
 -11   1  12       50.12       46.46      6.35 o
 -10   1  12      119.95      137.66      7.89 o
  -9   1  12       94.20       98.11      6.26 o
  -8   1  12       15.34       12.13      3.63 o
  -7   1  12       42.05       39.47      4.38 o
  -6   1  12      351.17      332.55      9.38 o
  -5   1  12        0.57        4.86      2.54 o
  -4   1  12       87.27       96.42      5.54 o
  -3   1  12       92.75       78.15      3.04 o
  -2   1  12      223.12      224.48      6.99 o
  -1   1  12      175.49      168.16      3.94 o
   0   1  12       68.34       68.92      3.28 o
   1   1  12        4.36        4.72      1.99 o
   2   1  12       83.31       79.12      3.30 o
   3   1  12        8.09        8.32      2.24 o
   4   1  12       10.81       10.41      2.15 o
   5   1  12       61.47       55.02      3.00 o
   6   1  12       55.58       64.51      5.26 o
   7   1  12       14.56        8.25      2.98 o
   8   1  12       57.19       69.49      4.98 o
 -12   2  12      109.94      112.55      9.14 o
 -11   2  12       98.59      109.56      8.06 o
 -10   2  12       24.62       26.96      5.31 o
  -9   2  12        3.20        8.48      3.50 o
  -8   2  12        0.56        5.09      3.29 o
  -7   2  12       99.03      111.20      8.65 o
  -6   2  12        0.01        0.57      2.57 o
  -5   2  12       68.79       60.79      5.08 o
  -4   2  12        3.44        6.07      2.55 o
  -3   2  12       75.04       72.62      3.49 o
  -2   2  12        2.28       -1.32      1.42 o
  -1   2  12       94.61      104.04      3.63 o
   0   2  12      229.50      217.83      6.26 o
   1   2  12       17.34       17.77      2.60 o
   2   2  12     1052.92     1111.58     20.94 o
   3   2  12       29.01       27.41      2.23 o
   4   2  12       16.70       15.76      2.45 o
   5   2  12        5.54        5.30      2.50 o
   6   2  12       10.34        9.57      2.27 o
   7   2  12        0.45       -0.61      2.59 o
   8   2  12        0.25       -2.81      2.81 o
 -12   3  12        4.06        0.38      4.72 o
 -11   3  12        2.01        5.00      4.30 o
 -10   3  12       15.45       13.24      4.69 o
  -9   3  12       78.60       94.16      6.34 o
  -8   3  12        9.42       12.83      3.66 o
  -7   3  12      105.53      115.34      6.15 o
  -6   3  12      107.75      120.59      5.42 o
  -5   3  12        6.03        3.11      2.73 o
  -4   3  12        2.50        0.83      2.42 o
  -3   3  12        0.03        0.49      1.93 o
  -2   3  12        6.12        6.92      2.25 o
  -1   3  12      115.52      107.88      3.52 o
   0   3  12       35.23       45.77      4.21 o
   1   3  12      153.35      169.84      7.01 o
   2   3  12        1.39        0.49      3.30 o
   3   3  12       19.96       18.88      2.58 o
   4   3  12       67.90       84.60      5.34 o
   5   3  12        0.36       -0.42      2.32 o
   6   3  12        2.53       -0.63      2.73 o
   7   3  12        0.20       -2.25      2.25 o
   8   3  12       88.14       98.46      9.39 o
 -11   4  12       42.78       48.94      6.32 o
 -10   4  12       25.18       29.21      5.41 o
  -9   4  12       24.09       22.24      4.67 o
  -8   4  12        3.17       10.85      3.57 o
  -7   4  12        0.26        0.38      2.78 o
  -6   4  12        6.16        7.24      3.20 o
  -5   4  12        2.17       -1.78      2.56 o
  -4   4  12       13.27       17.83      3.18 o
  -3   4  12       12.61        6.96      2.63 o
  -2   4  12        2.49       -0.24      1.91 o
  -1   4  12       23.71       31.69      3.94 o
   0   4  12       30.43       26.72      3.94 o
   1   4  12       16.03       16.00      4.44 o
   2   4  12        8.04       12.56      3.81 o
   3   4  12       41.65       40.10      2.64 o
   4   4  12       23.47       27.59      3.35 o
   5   4  12       16.01       18.24      3.34 o
   6   4  12       33.20       38.47      4.07 o
   7   4  12       67.93       76.37      4.26 o
 -11   5  12        4.26        1.35      5.24 o
 -10   5  12       73.02       84.51      7.05 o
  -9   5  12       27.65       19.89      4.98 o
  -8   5  12       15.07        4.42      3.44 o
  -7   5  12       95.15       98.58      5.46 o
  -6   5  12      126.40      106.81      5.90 o
  -5   5  12       58.73       68.90      4.85 o
  -4   5  12      133.27      146.71      6.17 o
  -3   5  12       39.33       37.17      4.16 o
  -2   5  12       10.64       10.41      2.74 o
  -1   5  12       44.46       42.51      2.84 o
   0   5  12        6.79        5.07      1.78 o
   1   5  12      145.27      151.59      8.16 o
   2   5  12       34.63       39.23      2.75 o
   3   5  12        1.40        2.05      2.34 o
   4   5  12        0.25        3.48      4.18 o
   5   5  12        0.41       -0.72      2.78 o
   6   5  12        0.38        4.63      3.58 o
   7   5  12        1.33        4.35      2.56 o
 -10   6  12       82.09       69.78      8.32 o
  -9   6  12       34.17       37.48      5.44 o
  -8   6  12       38.92       30.82      4.49 o
  -7   6  12       20.13       15.83      3.47 o
  -6   6  12       47.99       48.54      4.78 o
  -5   6  12       52.00       47.92      4.93 o
  -4   6  12       10.14       12.78      3.24 o
  -3   6  12       34.15       33.87      3.77 o
  -2   6  12      180.95      178.00      6.45 o
  -1   6  12        6.18        3.93      3.12 o
   0   6  12       15.41       19.80      3.10 o
   1   6  12       13.73       12.10      2.80 o
   2   6  12       49.23       45.21      3.76 o
   3   6  12        5.01        3.13      2.66 o
   4   6  12       93.53      104.06      8.78 o
   5   6  12        0.18       -2.76      2.76 o
   6   6  12        2.20        0.47      2.24 o
 -10   7  12        0.15       -3.56      5.25 o
  -9   7  12       51.12       37.01      6.53 o
  -8   7  12       34.08       29.96      5.43 o
  -7   7  12      158.37      164.17      7.42 o
  -6   7  12       88.88       94.93      5.96 o
  -5   7  12        6.50        9.30      3.50 o
  -4   7  12       51.79       54.17      4.75 o
  -3   7  12      335.12      358.35     11.17 o
  -2   7  12        0.27       -0.73      2.95 o
  -1   7  12      172.59      161.20      6.90 o
   0   7  12       18.20       13.92      3.32 o
   1   7  12       11.55       10.89      3.09 o
   2   7  12       12.42       12.34      3.49 o
   3   7  12      210.39      206.09      7.82 o
   4   7  12        1.55        4.50      3.17 o
   5   7  12        0.85        0.99      3.23 o
   6   7  12       22.97       32.40      5.91 o
  -9   8  12        0.00        2.04      6.26 o
  -8   8  12        9.81       14.09      4.79 o
  -7   8  12        3.84        2.20      4.71 o
  -6   8  12       82.25       86.74      8.34 o
  -5   8  12      297.43      276.35      9.18 o
  -4   8  12       60.77       59.18      7.57 o
  -3   8  12       21.06       21.41      4.54 o
  -2   8  12       59.35       62.33      5.43 o
  -1   8  12       21.24       19.67      4.25 o
   0   8  12       30.34       22.39      3.87 o
   1   8  12        4.15       -0.36      2.91 o
   2   8  12        6.81       10.38      3.33 o
   3   8  12      106.31      112.98      6.40 o
   4   8  12       63.00       56.21      6.20 o
   5   8  12       33.65       49.50      5.30 o
  -8   9  12        0.75       -1.71      4.25 o
  -7   9  12        1.26        8.99      5.08 o
  -6   9  12       74.39       71.87      7.66 o
  -5   9  12       15.64       22.22      5.55 o
  -4   9  12       27.12       19.66      4.79 o
  -3   9  12       10.47        9.29      4.11 o
  -2   9  12        1.59        0.75      4.19 o
  -1   9  12        0.52        0.48      3.38 o
   0   9  12      101.91      102.85      6.39 o
   1   9  12       31.24       38.07      5.49 o
   2   9  12        0.15       -0.82      3.12 o
   3   9  12        3.26        2.30      3.45 o
   4   9  12        2.52        0.50      3.60 o
  -7  10  12       99.24       95.97      9.09 o
  -6  10  12       11.23        7.41      5.11 o
  -5  10  12       52.44       66.84      9.80 o
  -4  10  12       22.02       25.76      7.44 o
  -3  10  12       64.66       85.60      7.67 o
  -2  10  12        9.10        9.44      4.70 o
  -1  10  12       27.35       47.26      5.48 o
   0  10  12       23.70       21.95      4.55 o
   1  10  12       30.70       32.93      4.85 o
   2  10  12        0.16       -1.09      3.84 o
   3  10  12        9.68        8.50      4.57 o
  -5  11  12       31.48       43.20      6.89 o
  -4  11  12       10.11        0.47      4.77 o
  -3  11  12       63.80       75.00      7.72 o
  -2  11  12       78.66       92.31      9.57 o
  -1  11  12       17.75       21.30      5.54 o
   0  11  12        9.24       16.48      5.11 o
   1  11  12       28.85       20.08      5.47 o
 -11   1  13       10.58       16.72      5.22 o
 -10   1  13      313.52      324.13     13.17 o
  -9   1  13       70.04       69.57      6.49 o
  -8   1  13        8.67       -0.88      3.23 o
  -7   1  13        4.03        5.54      3.20 o
  -6   1  13      203.41      207.37      7.54 o
  -5   1  13       59.99       56.00      3.98 o
  -4   1  13       31.78       32.67      3.53 o
  -3   1  13       13.50        8.81      2.36 o
  -2   1  13        3.92        1.21      2.13 o
  -1   1  13       45.15       45.35      2.55 o
   0   1  13       37.80       40.47      4.58 o
   1   1  13       23.78       18.65      4.27 o
   2   1  13       77.48       89.33      6.53 o
   3   1  13      111.03      109.34      5.44 o
   4   1  13       14.12       11.18      2.40 o
   5   1  13        9.71       11.72      2.73 o
   6   1  13       99.06      110.22      5.04 o
   7   1  13       21.88       23.69      3.65 o
 -11   2  13       12.26        9.15      4.91 o
 -10   2  13       41.58       46.19      6.15 o
  -9   2  13       57.39       57.91      5.54 o
  -8   2  13       41.95       38.41      4.71 o
  -7   2  13        0.55        1.38      3.21 o
  -6   2  13        1.42        2.78      3.01 o
  -5   2  13      248.50      251.33      7.27 o
  -4   2  13      835.71      815.01     15.39 o
  -3   2  13        1.86        0.07      2.36 o
  -2   2  13       21.99       22.82      2.14 o
  -1   2  13       39.63       45.52      2.56 o
   0   2  13      206.92      191.79      7.06 o
   1   2  13      145.98      136.71      6.04 o
   2   2  13      121.47      127.09      5.87 o
   3   2  13      183.37      185.67      5.91 o
   4   2  13       29.73       34.45      2.88 o
   5   2  13       79.48       84.45      4.39 o
   6   2  13        1.17       -1.62      2.61 o
 -11   3  13       26.62       31.06      8.80 o
 -10   3  13        6.28        4.96      4.39 o
  -9   3  13       22.36       25.64      4.75 o
  -8   3  13      210.42      226.35      8.64 o
  -7   3  13        4.66        9.32      3.47 o
  -6   3  13       75.52       79.30      5.74 o
  -5   3  13       42.91       42.89      4.15 o
  -4   3  13      417.80      400.52     10.05 o
  -3   3  13        0.01        1.71      2.49 o
  -2   3  13      226.94      211.15      6.54 o
  -1   3  13        0.02       -1.25      1.64 o
   0   3  13      114.65      111.38      5.92 o
   1   3  13       65.35       58.56      4.81 o
   2   3  13        3.64        7.59      3.60 o
   3   3  13      142.52      167.76      8.05 o
   4   3  13        0.00       -1.12      2.52 o
   5   3  13        9.47       11.41      2.70 o
   6   3  13       48.32       51.66      4.25 o
 -10   4  13       30.94       28.53      5.55 o
  -9   4  13      300.52      310.65     11.62 o
  -8   4  13       18.29       13.89      4.00 o
  -7   4  13        0.90       -0.57      2.84 o
  -6   4  13      287.64      294.07      8.44 o
  -5   4  13        0.02       -2.50      2.74 o
  -4   4  13       19.39       20.91      3.84 o
  -3   4  13      140.17      125.27      7.02 o
  -2   4  13       10.92       10.58      2.66 o
  -1   4  13       68.82       64.93      3.09 o
   0   4  13       79.63       81.41      5.65 o
   1   4  13       50.02       65.39      5.83 o
   2   4  13      304.27      325.56     13.80 o
   3   4  13        1.73        4.97      2.76 o
   4   4  13       12.57       12.50      4.09 o
   5   4  13        1.11        3.13      2.83 o
   6   4  13        3.24        5.98      3.13 o
 -10   5  13       19.05       38.67      7.45 o
  -9   5  13      131.18      117.43      7.77 o
  -8   5  13        3.64        8.25      4.74 o
  -7   5  13       57.34       49.87      6.02 o
  -6   5  13       12.33       16.86      3.77 o
  -5   5  13      125.34      123.04      8.34 o
  -4   5  13       17.84       13.17      3.30 o
  -3   5  13       28.49       36.06      3.75 o
  -2   5  13        2.75        4.03      2.60 o
  -1   5  13        6.25        8.35      2.57 o
   0   5  13       49.13       61.51      3.92 o
   1   5  13       90.75      106.78      7.35 o
   2   5  13      149.76      141.74      8.35 o
   3   5  13       98.40       95.00      5.04 o
   4   5  13       36.60       38.31      3.87 o
   5   5  13       23.64       25.49      3.90 o
  -9   6  13        4.12        5.97      5.13 o
  -8   6  13       85.16       93.17      6.36 o
  -7   6  13      160.10      162.63      7.95 o
  -6   6  13        1.27        7.22      3.82 o
  -5   6  13        2.18        1.26      3.16 o
  -4   6  13        3.92        1.52      3.47 o
  -3   6  13       17.63       16.44      3.36 o
  -2   6  13      120.50      131.12      5.91 o
  -1   6  13        8.30       12.08      3.10 o
   0   6  13       23.65       29.72      3.53 o
   1   6  13       27.65       28.63      3.49 o
   2   6  13       94.51       93.25      5.51 o
   3   6  13        6.23        0.15      2.65 o
   4   6  13        2.29       -2.76      2.76 o
   5   6  13        3.26       -0.12      3.28 o
  -9   7  13        5.29       11.34      5.55 o
  -8   7  13        2.35       -0.56      4.25 o
  -7   7  13        3.16        4.26      5.09 o
  -6   7  13       91.41      105.69      6.32 o
  -5   7  13       27.76       36.51      6.20 o
  -4   7  13       18.43        9.16      3.49 o
  -3   7  13      258.53      273.84      8.81 o
  -2   7  13        4.04       -0.77      3.22 o
  -1   7  13        0.92        3.40      3.10 o
   0   7  13       16.21       11.05      3.26 o
   1   7  13       95.28       99.33      6.02 o
   2   7  13       42.46       40.40      4.59 o
   3   7  13        0.35       -2.75      2.75 o
   4   7  13        1.04        4.16      3.39 o
  -8   8  13       77.49       82.74      7.54 o
  -7   8  13        7.71        3.56      4.86 o
  -6   8  13        0.56        5.78      5.03 o
  -5   8  13       63.50       70.86      5.59 o
  -4   8  13       78.88       70.43      6.25 o
  -3   8  13       95.48      102.56      9.24 o
  -2   8  13       65.48       67.88      5.66 o
  -1   8  13        2.14       -3.18      3.18 o
   0   8  13        9.09        5.65      3.30 o
   1   8  13       26.00       27.45      6.57 o
   2   8  13       38.89       29.59      4.68 o
   3   8  13        0.00       -0.49      3.08 o
  -7   9  13       25.24       36.11      7.04 o
  -6   9  13      104.53       86.16     10.70 o
  -5   9  13      106.99      123.65      9.14 o
  -4   9  13        7.68        5.39      4.51 o
  -3   9  13        3.11        8.45      4.14 o
  -2   9  13       24.30       26.12      7.43 o
  -1   9  13       21.55       21.93      4.46 o
   0   9  13       42.90       41.30      4.95 o
   1   9  13       12.30       11.06      3.67 o
   2   9  13       15.17       20.60      4.16 o
  -5  10  13        1.28        4.54      5.16 o
  -4  10  13        0.00        2.30      5.06 o
  -3  10  13       24.56       27.95      9.20 o
  -2  10  13       28.75       30.94      5.82 o
  -1  10  13        6.25        8.25      4.62 o
   0  10  13        7.66        2.43      4.14 o
 -10   0  14      543.34      591.70     39.32 o
  -9   0  14      257.81      287.40     16.04 o
  -8   0  14        0.09        3.59      5.59 o
  -7   0  14      103.66      105.53     10.02 o
  -6   0  14       25.19       44.53      7.16 o
  -5   0  14       63.35       69.41      8.06 o
  -4   0  14      129.72      135.12      7.82 o
  -3   0  14       43.48       48.90      6.62 o
  -2   0  14      230.71      245.79     11.65 o
  -1   0  14       24.40       33.94      5.22 o
   0   0  14        0.87        0.13      4.35 o
   1   0  14      323.10      324.37     12.41 o
   2   0  14      338.55      333.98     12.97 o
   3   0  14        7.24       12.26      5.42 o
   4   0  14      444.87      496.38     20.82 o
   5   0  14      108.40      110.97     10.53 o
 -10   1  14        8.62       13.54      4.96 o
  -9   1  14        5.25        7.15      4.11 o
  -8   1  14       24.82       22.10      5.68 o
  -7   1  14        0.56        2.22      3.13 o
  -6   1  14       40.02       45.53      4.45 o
  -5   1  14        2.93        0.20      2.67 o
  -4   1  14        5.66        5.61      3.84 o
  -3   1  14        0.81       -0.68      2.14 o
  -2   1  14      227.43      222.85      6.51 o
  -1   1  14      346.73      330.96      9.13 o
   0   1  14        4.34        4.70      2.59 o
   1   1  14      216.79      205.21      9.58 o
   2   1  14        1.48        2.17      2.83 o
   3   1  14      162.80      175.05      6.93 o
   4   1  14        0.00       -2.03      3.54 o
   5   1  14      149.39      177.11      9.50 o
 -10   2  14        8.89        9.95      4.79 o
  -9   2  14       54.73       57.09      5.86 o
  -8   2  14        2.53        4.55      4.40 o
  -7   2  14       56.91       57.56      5.14 o
  -6   2  14       70.72       75.78      5.33 o
  -5   2  14       56.01       56.94      5.03 o
  -4   2  14       77.09       82.45      5.89 o
  -3   2  14       49.87       47.80      4.83 o
  -2   2  14        1.78        2.62      2.37 o
  -1   2  14      118.33      117.47      4.67 o
   0   2  14        9.45        6.22      2.87 o
   1   2  14       38.30       40.51      3.71 o
   2   2  14        8.67       11.64      4.54 o
   3   2  14       14.49       17.77      2.61 o
   4   2  14       10.29       11.20      2.93 o
   5   2  14        0.32        0.44      2.28 o
  -9   3  14       14.79       13.92      4.27 o
  -8   3  14        0.87       -0.30      3.79 o
  -7   3  14      163.65      165.63      7.50 o
  -6   3  14       72.85       59.12      4.61 o
  -5   3  14       36.03       40.20      4.24 o
  -4   3  14        1.61       -1.26      2.74 o
  -3   3  14       23.23       24.35      3.25 o
  -2   3  14       43.96       45.39      3.65 o
  -1   3  14       62.83       68.05      3.87 o
   0   3  14       24.20       22.30      3.86 o
   1   3  14      347.00      365.19     10.67 o
   2   3  14       73.00       80.53      5.79 o
   3   3  14      102.28      107.10      6.58 o
   4   3  14        3.13        6.25      2.40 o
   5   3  14       13.13       17.20      3.01 o
  -9   4  14        8.46        7.34      7.09 o
  -8   4  14       24.09       23.20      4.51 o
  -7   4  14        9.18        5.02      3.38 o
  -6   4  14       54.52       53.78      4.55 o
  -5   4  14       22.54       19.24      3.75 o
  -4   4  14      176.32      195.87      7.39 o
  -3   4  14       11.04        6.88      4.01 o
  -2   4  14      127.95      145.88      5.89 o
  -1   4  14       81.79       72.64      4.33 o
   0   4  14        0.37       -3.42      3.92 o
   1   4  14        9.72       15.71      4.38 o
   2   4  14      173.85      187.49      9.21 o
   3   4  14       14.21       20.02      4.48 o
   4   4  14       19.56       19.86      3.35 o
  -8   5  14       19.01       12.11      4.01 o
  -7   5  14        2.72        1.59      4.61 o
  -6   5  14      182.50      185.37     10.11 o
  -5   5  14       69.39       54.36      4.89 o
  -4   5  14       23.45       21.13      3.73 o
  -3   5  14       66.28       83.48      5.65 o
  -2   5  14      220.02      220.80      7.34 o
  -1   5  14       36.26       30.05      4.78 o
   0   5  14       17.15        6.14      4.82 o
   1   5  14      237.32      252.01     10.98 o
   2   5  14       30.74       21.66      4.80 o
   3   5  14       16.67       18.87      3.79 o
   4   5  14       15.85       16.34      3.36 o
  -8   6  14      180.54      194.80      9.95 o
  -7   6  14        9.17       11.67      5.88 o
  -6   6  14       23.26       25.98      4.37 o
  -5   6  14       41.84       37.00      4.65 o
  -4   6  14       11.81        9.72      4.27 o
  -3   6  14       70.07       68.38      5.10 o
  -2   6  14      139.30      137.95      6.49 o
  -1   6  14       20.28       16.79      3.54 o
   0   6  14       30.63       30.43      5.51 o
   1   6  14        0.77        2.36      2.68 o
   2   6  14        1.52        6.12      2.72 o
   3   6  14       31.67       23.73      3.59 o
  -7   7  14       11.07        4.98      4.57 o
  -6   7  14        0.08        0.05      3.49 o
  -5   7  14       35.25       43.95      5.61 o
  -4   7  14       17.60       25.75      4.20 o
  -3   7  14       54.70       51.85      4.81 o
  -2   7  14        2.80        1.71      5.41 o
  -1   7  14       12.47       13.75      3.61 o
   0   7  14        0.01       -0.47      2.85 o
   1   7  14        2.99        0.17      2.77 o
   2   7  14       66.90       65.56      4.83 o
  -6   8  14       36.60       30.43      6.29 o
  -5   8  14       23.46       35.97      6.44 o
  -4   8  14       11.06        6.80      4.37 o
  -3   8  14       93.23       98.15      6.80 o
  -2   8  14       59.97       67.59      6.23 o
  -1   8  14        0.17        1.31      3.31 o
   0   8  14       42.64       54.56      4.99 o
   1   8  14        2.50        2.70      3.33 o
  -3   9  14       69.33       74.90      8.73 o
  -2   9  14       54.03       57.42      5.81 o
  -8   1  15       32.83       30.75      4.85 o
  -7   1  15        0.56        0.18      3.24 o
  -6   1  15        6.08        8.99      3.40 o
  -5   1  15        0.01       -1.13      2.77 o
  -4   1  15       45.55       44.15      3.68 o
  -3   1  15       54.13       56.69      4.05 o
  -2   1  15       20.16       12.48      3.49 o
  -1   1  15       74.69       80.28      4.98 o
   0   1  15       18.19       21.98      3.43 o
   1   1  15      177.32      176.68      6.83 o
   2   1  15       26.89       24.67      3.55 o
   3   1  15       27.73       42.73      4.61 o
  -8   2  15       30.57       36.13      5.04 o
  -7   2  15       27.47       30.27      4.44 o
  -6   2  15       18.45       13.68      3.71 o
  -5   2  15       29.17       30.45      3.68 o
  -4   2  15        0.04       -2.80      2.80 o
  -3   2  15       18.41       17.22      3.21 o
  -2   2  15        9.55       11.55      2.75 o
  -1   2  15       11.99       15.35      2.68 o
   0   2  15       58.99       52.61      6.24 o
   1   2  15        7.10        9.32      4.50 o
   2   2  15       36.53       42.21      6.19 o
   3   2  15       11.85       10.39      3.71 o
  -8   3  15       67.30       76.44      6.17 o
  -7   3  15        0.18        3.31      3.61 o
  -6   3  15        8.11        8.60      3.33 o
  -5   3  15       48.43       60.52      6.50 o
  -4   3  15        4.76        4.13      3.06 o
  -3   3  15        1.57        3.72      2.80 o
  -2   3  15        1.91        2.58      2.56 o
  -1   3  15       10.22       10.84      3.45 o
   0   3  15      158.48      135.53      6.68 o
   1   3  15        3.20        5.69      5.89 o
   2   3  15       15.14       15.01      5.52 o
   3   3  15        3.10        7.33      2.63 o
  -7   4  15       67.48       71.43      6.00 o
  -6   4  15        4.40        5.41      3.37 o
  -5   4  15        1.13        1.23      3.25 o
  -4   4  15        0.22       -2.64      2.64 o
  -3   4  15       11.39        9.17      3.21 o
  -2   4  15       66.57       54.13      4.24 o
  -1   4  15        8.28        4.77      2.71 o
   0   4  15       55.06       57.12      5.26 o
   1   4  15       62.26       70.97      6.20 o
   2   4  15       69.08       64.38      5.94 o
  -6   5  15      182.57      193.93      8.28 o
  -5   5  15      117.11      131.29      6.76 o
  -4   5  15        5.32        4.88      3.28 o
  -3   5  15       23.80       32.20      4.00 o
  -2   5  15        3.89        4.12      3.65 o
  -1   5  15        0.84       -1.48      3.65 o
   0   5  15        0.23       -2.16      3.90 o
   1   5  15        7.17        4.58      4.48 o
  -5   6  15       65.59       58.34      5.27 o
  -4   6  15      159.81      161.26      7.38 o
  -3   6  15        9.75        8.28      3.43 o
  -2   6  15        0.14        1.79      3.03 o
  -1   6  15        1.00       -1.16      2.92 o
   0   6  15       50.92       51.40      4.33 o
  -3   7  15       23.59       30.03      4.64 o
  -2   7  15        5.47        4.08      4.23 o
  -6   0  16       29.59       35.03     14.73 o
  -5   0  16        1.29       -6.87      6.87 o
  -4   0  16       38.86       44.68      7.39 o
  -3   0  16       73.28       78.32      6.52 o
  -2   0  16       10.97        8.90      5.04 o
  -1   0  16       98.49      100.28     15.90 o
   0   0  16      100.97      114.61      8.58 o
  -6   1  16       12.39        9.94      4.66 o
  -5   1  16        0.00       -5.15      5.54 o
  -4   1  16       12.46       18.49      3.75 o
  -3   1  16        1.01        2.96      3.64 o
  -2   1  16       24.90       33.98      4.21 o
  -1   1  16       92.82      105.89      7.46 o
   0   1  16        2.32        6.16      4.21 o
  -5   2  16       43.95       45.12      4.25 o
  -4   2  16       93.71       96.94      5.49 o
  -3   2  16        2.60        1.65      2.68 o
  -2   2  16        3.98        3.55      3.22 o
  -1   2  16        0.76        3.85      3.22 o
   0   2  16        4.64        9.66      3.12 o
  -5   3  16        0.06       -0.49     11.99 o
  -4   3  16       17.60       19.88      3.69 o
  -3   3  16       82.92       77.34      5.01 o
  -2   3  16        3.57        7.02      3.19 o
  -1   3  16        9.49        8.22      2.72 o
  -3   4  16        9.07       18.91      7.56 o
 
